# Supplementary material for: 1H-Benzotriazol-1-yl 4-{(E)-[4-(dimethyl­amino)­phen­yl]diazen­yl}benzoate
Source: Acta Crystallogr Sect E Struct Rep Online. 2013 Jan 19;69(Pt 2):o262. doi: 10.1107/S1600536813000846 (PMC3569792; doi:10.1107/S1600536813000846)
Supplement: Supplementary file 1 [file e-69-0o262-sup1.cif]

##############################################################################
#                                                                            #
# This CIF contains the data in a paper accepted for publication in          #
# Acta Crystallographica Section E. It conforms to the requirements of       #
# Notes for Authors for Acta Crystallographica Section E, and has been       #
# peer reviewed under the auspices of the IUCr Commission on Journals.       #
#                                                                            #
# Full details of the Crystallographic Information File format               #
# are given in the paper "The Crystallographic Information File (CIF):       #
# a New Standard Archive File for Crystallography" by S. R. Hall, F. H.      #
# Allen and I. D. Brown [Acta Cryst. (1991), A47, 655-685].                  #
#                                                                            #
# The current version of the core CIF dictionary is obtainable from          #
# ftp://ftp.iucr.org/pub/cif_core.dic.                                       #
#                                                                            #
# Software is freely available for graphical display of the structure(s)     #
# in this CIF. For information consult the CIF software page                 #
# http://www.iucr.org/resources/cif/software.                                #
#                                                                            #
# This file may be used for bona fide research purposes within the           #
# scientific community so long as proper attribution is given to the journal # 
# article from which it was obtained.                                        #
#                                                                            #
##############################################################################
data_global
_audit_creation_method     'form.cif (version 2.0)'
_journal_data_validation_number     ?
_journal_date_recd_electronic     2012-12-21
_journal_date_accepted     2013-01-09
_journal_name_full     'Acta Crystallographica, Section E'
_journal_year     2013
_journal_volume     69
_journal_issue      2
_journal_page_first     o262
_journal_page_last     o262
_journal_paper_category     QO
_journal_paper_doi     10.1107/S1600536813000846
_journal_coeditor_code     ZQ2193
_publ_contact_author_name     'Prof. M. Khouili'
_publ_contact_author_address
;
Laboratoire de Chimie Organique et Analytique
Universit\'e Sultan Moulay Slimane
Facult\'e des Sciences et Techniques
BP 523, 23000 Beni-Mellal
Morocco
;
_publ_contact_author_email     'm.khouili@usms.ma'
_publ_contact_author_fax     '212 5 23485112'
_publ_contact_author_phone     '212 5 23485201'
_publ_section_title
;
1<i>H</i>-Benzotriazol-1-yl
4-{(<i>E</i>)-[4-(dimethylamino)phenyl]diazenyl}benzoate
;
loop_
    _publ_author_name
    _publ_author_footnote
    _publ_author_address
    'El-Ghayoury, Abdelkrim' ?
;
LUNAM Universit\'e, Universit\'e d'Angers, CNRS UMR 6200,
Laboratoire MOLTECH-Anjou, CNRS-UMR 6200,
2 bd. Lavoisier, 49045 Angers, France
;
    'Zorina, Leokadiya' ?
;
Institute of Solid State Physics, RAS,
142432 Chernogolovka MD, Russian Federation
;
    'Khouili, Mostafa' ?
;
Laboratoire de Chimie Organique et Analytique
Universit\'e Sultan Moulay Slimane
Facult\'e des Sciences et Techniques
BP 523, 23000 Beni-Mellal, Morocco
;
data_I
_chemical_name_systematic
;
1<i>H</i>-Benzotriazol-1-yl
4-{(<i>E</i>)-[4-(dimethylamino)phenyl]diazenyl}benzoate
;
_chemical_name_common     ?
_chemical_formula_moiety     'C21 H18 N6 O2'
_chemical_formula_sum     'C21 H18 N6 O2'
_chemical_formula_structural     'C21 H18 N6 O2'
_chemical_formula_analytical     ?
_chemical_formula_iupac     'C21 H18 N6 O2'
_chemical_formula_weight     386.41
_chemical_melting_point     ?
_symmetry_cell_setting     triclinic
_symmetry_space_group_name_H-M     'P -1'
_symmetry_space_group_name_Hall     '-P 1'
loop_
    _symmetry_equiv_pos_as_xyz
    'x, y, z'
    '-x, -y, -z'
_cell_length_a     6.6362(8)
_cell_length_b     11.384(3)
_cell_length_c     13.022(3)
_cell_angle_alpha     99.64(3)
_cell_angle_beta     103.61(2)
_cell_angle_gamma     92.440(17)
_cell_volume     939.2(3)
_cell_formula_units_Z     2
_cell_measurement_reflns_used     4814
_cell_measurement_theta_min     3.69
_cell_measurement_theta_max     27.58
_cell_measurement_temperature     293(2)
_exptl_crystal_description     prism
_exptl_crystal_colour     dark-red
_exptl_crystal_size_max     0.3
_exptl_crystal_size_mid     0.2
_exptl_crystal_size_min     0.2
_exptl_crystal_density_diffrn     1.366
_exptl_crystal_density_meas     ?
_exptl_crystal_density_method     'not measured'
_exptl_crystal_F_000     404
_exptl_absorpt_coefficient_mu     0.093
_exptl_absorpt_correction_type     multi-scan
_exptl_absorpt_process_details     '(SADABS; Bruker, 2008)'
_exptl_absorpt_correction_T_min     0.697
_exptl_absorpt_correction_T_max     0.746
_exptl_special_details     ?
_diffrn_ambient_temperature     293(2)
_diffrn_radiation_type     MoK\a
_diffrn_radiation_wavelength     0.71073
_diffrn_radiation_source     'fine-focus sealed tube'
_diffrn_radiation_monochromator     'horizontally mounted graphite crystal'
_diffrn_measurement_device_type     'Bruker KappaCCD'
_diffrn_measurement_method     'combined \w- and \f-scans'
_diffrn_detector_area_resol_mean     9
_diffrn_reflns_number     18381
_diffrn_reflns_av_R_equivalents     0.0588
_diffrn_reflns_av_sigmaI/netI     0.0812
_diffrn_reflns_theta_min     3.69
_diffrn_reflns_theta_max     27.58
_diffrn_reflns_theta_full     26.00
_diffrn_measured_fraction_theta_max     0.984
_diffrn_measured_fraction_theta_full     0.993
_diffrn_reflns_limit_h_min     -8
_diffrn_reflns_limit_h_max     8
_diffrn_reflns_limit_k_min     -14
_diffrn_reflns_limit_k_max     14
_diffrn_reflns_limit_l_min     -16
_diffrn_reflns_limit_l_max     16
_diffrn_standards_number     0
_diffrn_standards_decay_%     0
_refine_special_details
;
Refinement of <i>F</i>^2^ against ALL reflections. The weighted <i>R</i>-factor
<i>wR</i> and goodness of fit <i>S</i> are based on <i>F</i>^2^, conventional
<i>R</i>-factors <i>R</i> are based on <i>F</i>, with <i>F</i> set to zero for
negative <i>F</i>^2^. The threshold expression of <i>F</i>^2^ >
2\s(<i>F</i>^2^) is used only for calculating <i>R</i>-factors(gt) <i>etc</i>.
and is not relevant to the choice of reflections for refinement.
<i>R</i>-factors based on <i>F</i>^2^ are statistically about twice as large
as those based on <i>F</i>, and <i>R</i>- factors based on ALL data will be
even larger.
;
_reflns_number_total     4288
_reflns_number_gt     2107
_reflns_threshold_expression     I>2\s(I)
_refine_ls_structure_factor_coef     Fsqd
_refine_ls_matrix_type     full
_refine_ls_R_factor_all     0.1586
_refine_ls_R_factor_gt     0.0619
_refine_ls_wR_factor_gt     0.1088
_refine_ls_wR_factor_ref     0.1420
_refine_ls_goodness_of_fit_all     ?
_refine_ls_goodness_of_fit_ref     1.035
_refine_ls_restrained_S_all     1.035
_refine_ls_restrained_S_obs     ?
_refine_ls_number_reflns     4288
_refine_ls_number_parameters     264
_refine_ls_number_restraints     0
_refine_ls_number_constraints     ?
_refine_ls_hydrogen_treatment     constr
_refine_ls_weighting_scheme     calc
_refine_ls_weighting_details
         'calc w=1/[\s^2^(Fo^2^)+(0.0421P)^2^+0.3933P] where P=(Fo^2^+2Fc^2^)/3'
_atom_sites_solution_hydrogens     difmap
_atom_sites_solution_primary     direct
_atom_sites_solution_secondary     difmap
_refine_ls_shift/su_max     0.006
_refine_ls_shift/su_mean     0.000
_refine_diff_density_max     0.198
_refine_diff_density_min     -0.183
_refine_ls_extinction_method     none
_refine_ls_extinction_coef     ?
_refine_ls_abs_structure_details     ?
_refine_ls_abs_structure_Flack     ?
_refine_ls_abs_structure_Rogers     ?
loop_
    _atom_type_symbol
    _atom_type_description
    _atom_type_scat_dispersion_real
    _atom_type_scat_dispersion_imag
    _atom_type_scat_source
    'C' 'C' 0.0033 0.0016
                         'International Tables Vol C Tables 4.2.6.8 and 6.1.1.4'
    'H' 'H' 0.0000 0.0000
                         'International Tables Vol C Tables 4.2.6.8 and 6.1.1.4'
    'N' 'N' 0.0061 0.0033
                         'International Tables Vol C Tables 4.2.6.8 and 6.1.1.4'
    'O' 'O' 0.0106 0.0060
                         'International Tables Vol C Tables 4.2.6.8 and 6.1.1.4'
_computing_data_collection     'COLLECT (Hooft, 1998)'
_computing_cell_refinement     'DIRAX (Duisenberg, 1992)'
_computing_data_reduction     'EVALCCD (Duisenberg et al., 2003)'
_computing_structure_solution     'SHELXS-97 (Sheldrick, 2008)'
_computing_structure_refinement     'SHELXL-97 (Sheldrick, 2008)'
_computing_molecular_graphics     'DIAMOND (Brandenburg, 2005)'
_computing_publication_material     'WinGX (Farrugia, 2012)'
loop_
    _atom_site_type_symbol
    _atom_site_label
    _atom_site_fract_x
    _atom_site_fract_y
    _atom_site_fract_z
    _atom_site_U_iso_or_equiv
    _atom_site_adp_type
    _atom_site_calc_flag
    _atom_site_refinement_flags
    _atom_site_occupancy
    _atom_site_symmetry_multiplicity
    _atom_site_disorder_assembly
    _atom_site_disorder_group
    C C1 1.7674(4) 0.3683(3) 1.0813(2) 0.0622(8) Uani d . 1 1 . .
    H H1A 1.8814 0.4273 1.0911 0.093 Uiso calc R 1 1 . .
    H H1B 1.8198 0.2915 1.0858 0.093 Uiso calc R 1 1 . .
    H H1C 1.6942 0.3894 1.1362 0.093 Uiso calc R 1 1 . .
    C C2 1.7041(4) 0.4217(3) 0.9009(2) 0.0616(8) Uani d . 1 1 . .
    H H2A 1.8431 0.4572 0.9338 0.092 Uiso calc R 1 1 . .
    H H2B 1.6156 0.4828 0.8805 0.092 Uiso calc R 1 1 . .
    H H2C 1.7048 0.3639 0.8382 0.092 Uiso calc R 1 1 . .
    C C3 1.4360(3) 0.3014(2) 0.94775(19) 0.0396(6) Uani d . 1 1 . .
    C C4 1.3631(4) 0.2398(2) 1.0190(2) 0.0424(6) Uani d . 1 1 . .
    H H4 1.4470 0.2409 1.0874 0.051 Uiso calc R 1 1 . .
    C C5 1.3021(4) 0.2962(2) 0.8449(2) 0.0481(7) Uani d . 1 1 . .
    H H5 1.3452 0.3359 0.7958 0.058 Uiso calc R 1 1 . .
    C C6 1.1699(4) 0.1782(2) 0.9887(2) 0.0439(6) Uani d . 1 1 . .
    H H6 1.1252 0.1386 1.0373 0.053 Uiso calc R 1 1 . .
    C C7 1.1107(4) 0.2342(2) 0.8161(2) 0.0479(7) Uani d . 1 1 . .
    H H7 1.0259 0.2322 0.7478 0.057 Uiso calc R 1 1 . .
    C C8 1.0396(3) 0.1736(2) 0.8874(2) 0.0421(6) Uani d . 1 1 . .
    C C9 0.5372(3) 0.0387(2) 0.7486(2) 0.0424(6) Uani d . 1 1 . .
    C C10 0.4539(3) -0.0039(2) 0.8252(2) 0.0418(6) Uani d . 1 1 . .
    H H10 0.5271 0.0114 0.8970 0.050 Uiso calc R 1 1 . .
    C C11 0.4233(4) 0.0191(2) 0.6422(2) 0.0527(7) Uani d . 1 1 . .
    H H11 0.4757 0.0504 0.5912 0.063 Uiso calc R 1 1 . .
    C C12 0.2630(3) -0.0688(2) 0.7946(2) 0.0421(6) Uani d . 1 1 . .
    H H12 0.2079 -0.0973 0.8459 0.051 Uiso calc R 1 1 . .
    C C13 0.2336(4) -0.0462(2) 0.6120(2) 0.0516(7) Uani d . 1 1 . .
    H H13 0.1591 -0.0600 0.5404 0.062 Uiso calc R 1 1 . .
    C C14 0.1516(3) -0.0921(2) 0.6875(2) 0.0405(6) Uani d . 1 1 . .
    C C15 -0.0433(4) -0.1686(2) 0.6479(2) 0.0459(6) Uani d . 1 1 . .
    C C20 -0.4479(3) -0.4709(2) 0.64582(19) 0.0422(6) Uani d . 1 1 . .
    C C21 -0.2442(3) -0.4259(2) 0.65840(19) 0.0396(6) Uani d . 1 1 . .
    C C22 -0.5059(4) -0.5924(2) 0.6047(2) 0.0531(7) Uani d . 1 1 . .
    H H22 -0.6414 -0.6247 0.5956 0.064 Uiso calc R 1 1 . .
    C C23 -0.0905(4) -0.4947(2) 0.6317(2) 0.0517(7) Uani d . 1 1 . .
    H H23 0.0451 -0.4627 0.6405 0.062 Uiso calc R 1 1 . .
    C C24 -0.3566(5) -0.6615(2) 0.5784(2) 0.0587(8) Uani d . 1 1 . .
    H H24 -0.3908 -0.7426 0.5512 0.070 Uiso calc R 1 1 . .
    C C25 -0.1519(4) -0.6131(3) 0.5914(2) 0.0591(8) Uani d . 1 1 . .
    H H25 -0.0548 -0.6633 0.5720 0.071 Uiso calc R 1 1 . .
    N N1 1.6270(3) 0.36337(19) 0.97666(17) 0.0496(6) Uani d . 1 1 . .
    N N2 0.8454(3) 0.10799(17) 0.86454(18) 0.0453(5) Uani d . 1 1 . .
    N N3 0.7346(3) 0.10456(18) 0.77031(18) 0.0494(6) Uani d . 1 1 . .
    N N4 -0.2534(3) -0.30838(18) 0.69602(17) 0.0480(6) Uani d . 1 1 . .
    N N5 -0.4415(3) -0.2807(2) 0.70813(18) 0.0565(6) Uani d . 1 1 . .
    N N6 -0.5633(3) -0.3798(2) 0.67744(17) 0.0551(6) Uani d . 1 1 . .
    O O1 -0.1551(3) -0.19039(18) 0.55969(16) 0.0682(6) Uani d . 1 1 . .
    O O2 -0.0874(2) -0.22242(15) 0.73157(14) 0.0527(5) Uani d . 1 1 . .
loop_
    _atom_site_aniso_label
    _atom_site_aniso_U_11
    _atom_site_aniso_U_22
    _atom_site_aniso_U_33
    _atom_site_aniso_U_12
    _atom_site_aniso_U_13
    _atom_site_aniso_U_23
    C1 0.0443(15) 0.076(2) 0.0604(19) -0.0091(14) 0.0009(13) 0.0164(16)
    C2 0.0521(16) 0.0671(19) 0.067(2) -0.0110(14) 0.0127(14) 0.0212(16)
    C3 0.0386(13) 0.0351(13) 0.0433(15) 0.0008(10) 0.0074(11) 0.0068(11)
    C4 0.0431(14) 0.0460(15) 0.0370(14) -0.0008(11) 0.0073(11) 0.0098(12)
    C5 0.0453(15) 0.0531(16) 0.0472(16) -0.0056(12) 0.0082(12) 0.0198(13)
    C6 0.0437(14) 0.0479(15) 0.0430(16) -0.0001(11) 0.0141(12) 0.0122(12)
    C7 0.0459(15) 0.0501(16) 0.0444(16) -0.0017(12) 0.0015(12) 0.0146(13)
    C8 0.0398(13) 0.0386(14) 0.0468(16) 0.0004(11) 0.0097(11) 0.0075(12)
    C9 0.0405(14) 0.0362(14) 0.0487(16) -0.0021(11) 0.0094(12) 0.0068(12)
    C10 0.0419(14) 0.0373(14) 0.0406(15) 0.0002(11) 0.0039(11) 0.0014(12)
    C11 0.0540(16) 0.0581(17) 0.0452(17) -0.0100(13) 0.0104(13) 0.0138(14)
    C12 0.0440(14) 0.0382(14) 0.0428(16) -0.0001(11) 0.0101(11) 0.0055(12)
    C13 0.0520(16) 0.0558(17) 0.0405(16) -0.0077(13) 0.0010(12) 0.0084(13)
    C14 0.0396(13) 0.0334(13) 0.0452(16) -0.0007(10) 0.0065(11) 0.0044(12)
    C15 0.0437(15) 0.0435(15) 0.0493(17) -0.0021(12) 0.0102(13) 0.0087(13)
    C20 0.0362(13) 0.0580(17) 0.0328(14) -0.0067(12) 0.0087(10) 0.0113(12)
    C21 0.0362(13) 0.0451(15) 0.0359(14) -0.0049(11) 0.0063(10) 0.0089(12)
    C22 0.0534(16) 0.0613(19) 0.0413(16) -0.0204(14) 0.0083(12) 0.0119(14)
    C23 0.0377(14) 0.0608(19) 0.0565(18) 0.0011(13) 0.0084(12) 0.0160(15)
    C24 0.074(2) 0.0464(17) 0.0523(18) -0.0070(15) 0.0094(15) 0.0118(14)
    C25 0.0589(18) 0.0575(19) 0.0603(19) 0.0110(14) 0.0115(14) 0.0120(15)
    N1 0.0416(12) 0.0570(14) 0.0483(13) -0.0109(10) 0.0056(10) 0.0157(11)
    N2 0.0389(11) 0.0432(12) 0.0513(14) -0.0021(9) 0.0078(10) 0.0076(10)
    N3 0.0427(12) 0.0479(13) 0.0537(15) -0.0060(10) 0.0082(10) 0.0063(11)
    N4 0.0376(12) 0.0490(14) 0.0528(14) -0.0105(10) 0.0106(10) 0.0007(11)
    N5 0.0465(13) 0.0686(16) 0.0533(15) 0.0000(12) 0.0184(11) 0.0007(12)
    N6 0.0410(12) 0.0723(16) 0.0512(14) -0.0088(12) 0.0177(10) 0.0032(12)
    O1 0.0596(12) 0.0825(15) 0.0505(13) -0.0235(10) -0.0060(10) 0.0137(11)
    O2 0.0494(10) 0.0538(11) 0.0474(11) -0.0177(8) 0.0048(8) 0.0041(9)
_geom_special_details
;
All s.u.'s (except the s.u. in the dihedral angle between two l.s. planes) are
estimated using the full covariance matrix. The cell s.u.'s are taken into
account individually in the estimation of s.u.'s in distances, angles and
torsion angles; correlations between s.u.'s in cell parameters are only used
when they are defined by crystal symmetry. An approximate (isotropic)
treatment of cell s.u.'s is used for estimating s.u.'s involving l.s. planes.
;
loop_
    _geom_bond_atom_site_label_1
    _geom_bond_atom_site_label_2
    _geom_bond_site_symmetry_2
    _geom_bond_distance
    _geom_bond_publ_flag
    C1 N1 . 1.449(3) ?
    C1 H1A . 0.9600 ?
    C1 H1B . 0.9600 ?
    C1 H1C . 0.9600 ?
    C2 N1 . 1.451(3) ?
    C2 H2A . 0.9600 ?
    C2 H2B . 0.9600 ?
    C2 H2C . 0.9600 ?
    C3 N1 . 1.362(3) ?
    C3 C4 . 1.410(3) ?
    C3 C5 . 1.413(3) ?
    C4 C6 . 1.372(3) ?
    C4 H4 . 0.9300 ?
    C5 C7 . 1.365(3) ?
    C5 H5 . 0.9300 ?
    C6 C8 . 1.389(3) ?
    C6 H6 . 0.9300 ?
    C7 C8 . 1.396(3) ?
    C7 H7 . 0.9300 ?
    C8 N2 . 1.404(3) ?
    C9 C11 . 1.389(3) ?
    C9 C10 . 1.392(3) ?
    C9 N3 . 1.425(3) ?
    C10 C12 . 1.376(3) ?
    C10 H10 . 0.9300 ?
    C11 C13 . 1.372(3) ?
    C11 H11 . 0.9300 ?
    C12 C14 . 1.391(3) ?
    C12 H12 . 0.9300 ?
    C13 C14 . 1.391(3) ?
    C13 H13 . 0.9300 ?
    C14 C15 . 1.461(3) ?
    C15 O1 . 1.191(3) ?
    C15 O2 . 1.417(3) ?
    C20 N6 . 1.380(3) ?
    C20 C21 . 1.388(3) ?
    C20 C22 . 1.399(3) ?
    C21 N4 . 1.354(3) ?
    C21 C23 . 1.385(3) ?
    C22 C24 . 1.362(4) ?
    C22 H22 . 0.9300 ?
    C23 C25 . 1.369(4) ?
    C23 H23 . 0.9300 ?
    C24 C25 . 1.405(4) ?
    C24 H24 . 0.9300 ?
    C25 H25 . 0.9300 ?
    N2 N3 . 1.267(3) ?
    N4 N5 . 1.339(3) ?
    N4 O2 . 1.379(2) ?
    N5 N6 . 1.306(3) ?
loop_
    _geom_contact_atom_site_label_1
    _geom_contact_atom_site_label_2
    _geom_contact_distance
    _geom_contact_site_symmetry_1
    _geom_contact_site_symmetry_2
    _geom_contact_publ_flag
    ? ? ? ? ? ?
loop_
    _geom_angle_atom_site_label_1
    _geom_angle_atom_site_label_2
    _geom_angle_atom_site_label_3
    _geom_angle_site_symmetry_1
    _geom_angle_site_symmetry_3
    _geom_angle
    _geom_angle_publ_flag
    N1 C1 H1A . . 109.5 ?
    N1 C1 H1B . . 109.5 ?
    H1A C1 H1B . . 109.5 ?
    N1 C1 H1C . . 109.5 ?
    H1A C1 H1C . . 109.5 ?
    H1B C1 H1C . . 109.5 ?
    N1 C2 H2A . . 109.5 ?
    N1 C2 H2B . . 109.5 ?
    H2A C2 H2B . . 109.5 ?
    N1 C2 H2C . . 109.5 ?
    H2A C2 H2C . . 109.5 ?
    H2B C2 H2C . . 109.5 ?
    N1 C3 C4 . . 121.6(2) ?
    N1 C3 C5 . . 121.3(2) ?
    C4 C3 C5 . . 117.1(2) ?
    C6 C4 C3 . . 120.8(2) ?
    C6 C4 H4 . . 119.6 ?
    C3 C4 H4 . . 119.6 ?
    C7 C5 C3 . . 121.2(2) ?
    C7 C5 H5 . . 119.4 ?
    C3 C5 H5 . . 119.4 ?
    C4 C6 C8 . . 121.7(2) ?
    C4 C6 H6 . . 119.2 ?
    C8 C6 H6 . . 119.2 ?
    C5 C7 C8 . . 121.3(2) ?
    C5 C7 H7 . . 119.4 ?
    C8 C7 H7 . . 119.4 ?
    C6 C8 C7 . . 117.9(2) ?
    C6 C8 N2 . . 117.1(2) ?
    C7 C8 N2 . . 125.0(2) ?
    C11 C9 C10 . . 119.6(2) ?
    C11 C9 N3 . . 115.5(2) ?
    C10 C9 N3 . . 124.9(2) ?
    C12 C10 C9 . . 119.8(2) ?
    C12 C10 H10 . . 120.1 ?
    C9 C10 H10 . . 120.1 ?
    C13 C11 C9 . . 120.2(2) ?
    C13 C11 H11 . . 119.9 ?
    C9 C11 H11 . . 119.9 ?
    C10 C12 C14 . . 120.7(2) ?
    C10 C12 H12 . . 119.7 ?
    C14 C12 H12 . . 119.7 ?
    C11 C13 C14 . . 120.6(2) ?
    C11 C13 H13 . . 119.7 ?
    C14 C13 H13 . . 119.7 ?
    C13 C14 C12 . . 119.0(2) ?
    C13 C14 C15 . . 117.4(2) ?
    C12 C14 C15 . . 123.6(2) ?
    O1 C15 O2 . . 120.9(2) ?
    O1 C15 C14 . . 129.1(2) ?
    O2 C15 C14 . . 110.0(2) ?
    N6 C20 C21 . . 109.7(2) ?
    N6 C20 C22 . . 130.7(2) ?
    C21 C20 C22 . . 119.6(2) ?
    N4 C21 C23 . . 134.8(2) ?
    N4 C21 C20 . . 101.5(2) ?
    C23 C21 C20 . . 123.7(2) ?
    C24 C22 C20 . . 117.5(2) ?
    C24 C22 H22 . . 121.3 ?
    C20 C22 H22 . . 121.3 ?
    C25 C23 C21 . . 115.4(2) ?
    C25 C23 H23 . . 122.3 ?
    C21 C23 H23 . . 122.3 ?
    C22 C24 C25 . . 121.6(3) ?
    C22 C24 H24 . . 119.2 ?
    C25 C24 H24 . . 119.2 ?
    C23 C25 C24 . . 122.3(3) ?
    C23 C25 H25 . . 118.9 ?
    C24 C25 H25 . . 118.9 ?
    C3 N1 C1 . . 122.1(2) ?
    C3 N1 C2 . . 121.0(2) ?
    C1 N1 C2 . . 116.8(2) ?
    N3 N2 C8 . . 114.5(2) ?
    N2 N3 C9 . . 113.9(2) ?
    N5 N4 C21 . . 113.82(19) ?
    N5 N4 O2 . . 119.6(2) ?
    C21 N4 O2 . . 126.21(19) ?
    N6 N5 N4 . . 106.8(2) ?
    N5 N6 C20 . . 108.21(19) ?
    N4 O2 C15 . . 112.84(18) ?
loop_
    _geom_torsion_atom_site_label_1
    _geom_torsion_atom_site_label_2
    _geom_torsion_atom_site_label_3
    _geom_torsion_atom_site_label_4
    _geom_torsion_site_symmetry_1
    _geom_torsion_site_symmetry_2
    _geom_torsion_site_symmetry_3
    _geom_torsion_site_symmetry_4
    _geom_torsion
    _geom_torsion_publ_flag
    N1 C3 C4 C6 . . . . 179.7(2) ?
    C5 C3 C4 C6 . . . . -0.2(3) ?
    N1 C3 C5 C7 . . . . -179.9(2) ?
    C4 C3 C5 C7 . . . . 0.0(4) ?
    C3 C4 C6 C8 . . . . 0.3(4) ?
    C3 C5 C7 C8 . . . . 0.1(4) ?
    C4 C6 C8 C7 . . . . -0.1(4) ?
    C4 C6 C8 N2 . . . . 179.9(2) ?
    C5 C7 C8 C6 . . . . -0.1(4) ?
    C5 C7 C8 N2 . . . . 179.9(2) ?
    C11 C9 C10 C12 . . . . 2.3(4) ?
    N3 C9 C10 C12 . . . . -178.6(2) ?
    C10 C9 C11 C13 . . . . -2.7(4) ?
    N3 C9 C11 C13 . . . . 178.2(2) ?
    C9 C10 C12 C14 . . . . -0.2(3) ?
    C9 C11 C13 C14 . . . . 0.9(4) ?
    C11 C13 C14 C12 . . . . 1.2(4) ?
    C11 C13 C14 C15 . . . . -175.3(2) ?
    C10 C12 C14 C13 . . . . -1.6(3) ?
    C10 C12 C14 C15 . . . . 174.7(2) ?
    C13 C14 C15 O1 . . . . -7.1(4) ?
    C12 C14 C15 O1 . . . . 176.5(3) ?
    C13 C14 C15 O2 . . . . 170.8(2) ?
    C12 C14 C15 O2 . . . . -5.6(3) ?
    N6 C20 C21 N4 . . . . -0.8(3) ?
    C22 C20 C21 N4 . . . . 178.3(2) ?
    N6 C20 C21 C23 . . . . -178.8(2) ?
    C22 C20 C21 C23 . . . . 0.4(4) ?
    N6 C20 C22 C24 . . . . 178.8(3) ?
    C21 C20 C22 C24 . . . . -0.1(4) ?
    N4 C21 C23 C25 . . . . -177.4(3) ?
    C20 C21 C23 C25 . . . . -0.2(4) ?
    C20 C22 C24 C25 . . . . -0.3(4) ?
    C21 C23 C25 C24 . . . . -0.2(4) ?
    C22 C24 C25 C23 . . . . 0.5(4) ?
    C4 C3 N1 C1 . . . . 0.9(4) ?
    C5 C3 N1 C1 . . . . -179.2(2) ?
    C4 C3 N1 C2 . . . . 177.1(2) ?
    C5 C3 N1 C2 . . . . -3.0(4) ?
    C6 C8 N2 N3 . . . . -178.6(2) ?
    C7 C8 N2 N3 . . . . 1.5(3) ?
    C8 N2 N3 C9 . . . . -179.39(19) ?
    C11 C9 N3 N2 . . . . -171.6(2) ?
    C10 C9 N3 N2 . . . . 9.4(3) ?
    C23 C21 N4 N5 . . . . 178.5(3) ?
    C20 C21 N4 N5 . . . . 0.9(3) ?
    C23 C21 N4 O2 . . . . -8.5(4) ?
    C20 C21 N4 O2 . . . . 173.9(2) ?
    C21 N4 N5 N6 . . . . -0.7(3) ?
    O2 N4 N5 N6 . . . . -174.2(2) ?
    N4 N5 N6 C20 . . . . 0.1(3) ?
    C21 C20 N6 N5 . . . . 0.5(3) ?
    C22 C20 N6 N5 . . . . -178.6(2) ?
    N5 N4 O2 C15 . . . . -99.1(3) ?
    C21 N4 O2 C15 . . . . 88.3(3) ?
    O1 C15 O2 N4 . . . . 6.6(3) ?
    C14 C15 O2 N4 . . . . -171.51(18) ?
loop_
    _geom_hbond_atom_site_label_D
    _geom_hbond_atom_site_label_H
    _geom_hbond_atom_site_label_A
    _geom_hbond_site_symmetry_A
    _geom_hbond_distance_DH
    _geom_hbond_distance_HA
    _geom_hbond_distance_DA
    _geom_hbond_angle_DHA
    C4 H4 N5 2_657 0.93 2.63 3.415(3) 142.0
    C23 H23 N6 1_655 0.93 2.63 3.560(3) 175.9
