# Supplementary material for: 1H-Benzotriazol-1-yl 4-{(E)-[4-(dimethyl­amino)­phen­yl]diazen­yl}benzoate
Source: Acta Crystallogr Sect E Struct Rep Online. 2013 Jan 19;69(Pt 2):o262. doi: 10.1107/S1600536813000846 (PMC3569792; doi:10.1107/S1600536813000846)
Supplement: Supplementary file 2 [file e-69-0o262-Isup2.hkl]

#
# h,k,l, Fc-squared, Fo-squared, sigma(Fo-squared) and status flag
#
data_I
_shelx_title ' sad in P 42 21 2'
_shelx_refln_list_code          4
_shelx_F_calc_maximum       83.50
_exptl_crystal_F_000       404.00
_reflns_d_resolution_high  0.7676
 
loop_
 _symmetry_equiv_pos_as_xyz
 'x, y, z'
 '-x, -y, -z'
 
_cell_length_a     6.6362
_cell_length_b    11.3844
_cell_length_c    13.0218
_cell_angle_alpha  99.640
_cell_angle_beta  103.610
_cell_angle_gamma  92.440
 
_shelx_F_squared_multiplier     1.000
 
loop_
 _refln_index_h
 _refln_index_k
 _refln_index_l
 _refln_F_squared_calc
 _refln_F_squared_meas
 _refln_F_squared_sigma
 _refln_observed_status
   2   0   0       40.34       43.71      1.02 o
   3   0   0      797.82      820.52      7.06 o
   4   0   0        0.50       -1.05      1.05 o
   5   0   0       12.03        6.83      3.26 o
   6   0   0       71.26       73.27      3.01 o
   7   0   0       37.37       39.59      5.26 o
   8   0   0        0.01       -5.11      5.73 o
  -8   1   0        0.32       -4.49      8.54 o
  -7   1   0       29.77       45.65      5.23 o
  -6   1   0        6.33        8.21      1.85 o
  -5   1   0      119.86      122.93      3.05 o
  -4   1   0       81.22       72.03      1.70 o
  -3   1   0       70.18       66.57      1.39 o
  -2   1   0      289.49      280.19      3.40 o
   1   1   0       89.39       91.30      2.55 o
   2   1   0      406.59      393.74      3.95 o
   3   1   0     1570.48     1691.99     13.19 o
   4   1   0       13.19       12.28      1.13 o
   5   1   0       24.22       20.50      2.24 o
   6   1   0       19.76       20.96      3.90 o
   7   1   0        2.28       -3.71      4.18 o
   8   1   0        0.02       -1.26      5.16 o
  -8   2   0        0.08        1.49      6.21 o
  -7   2   0       16.82       19.68      5.60 o
  -6   2   0       39.63       41.55      3.89 o
  -5   2   0       89.72       81.64      2.36 o
  -4   2   0      464.68      488.49      5.10 o
  -3   2   0      157.49      157.68      2.18 o
  -2   2   0       28.44       23.98      1.43 o
   1   2   0     1279.77     1203.14     11.59 o
   2   2   0        6.04        8.33      1.72 o
   3   2   0     1818.20     2082.57     16.79 o
   4   2   0       92.16       82.63      2.16 o
   5   2   0       49.61       47.92      2.63 o
   6   2   0      126.37      102.46      3.74 o
   7   2   0        2.57        6.49      4.17 o
   8   2   0        0.00       -7.64     10.87 o
  -8   3   0        1.97       11.48      7.41 o
  -7   3   0        3.02       -2.16      8.50 o
  -6   3   0        5.43       -0.33      3.97 o
  -5   3   0       14.00       13.66      2.50 o
  -4   3   0      159.70      171.47      3.06 o
  -3   3   0       30.77       27.91      1.96 o
  -2   3   0      327.74      314.41      3.66 o
   0   3   0      602.74      563.51      5.29 o
   1   3   0       34.84       47.36      1.33 o
   2   3   0       12.04       14.78      1.27 o
   3   3   0      235.15      265.57      4.38 o
   4   3   0       52.34       55.56      2.17 o
   5   3   0       23.87       22.57      2.39 o
   6   3   0      152.30      140.36      4.54 o
   7   3   0        0.32       -5.62      6.76 o
   8   3   0        9.54       20.55      9.50 o
  -8   4   0        8.04        6.42      7.33 o
  -7   4   0        5.42        1.13      5.23 o
  -6   4   0      110.68      107.52      6.56 o
  -5   4   0       28.67       29.55      1.70 o
  -4   4   0        3.53        4.15      1.29 o
  -3   4   0       41.88       40.56      2.09 o
  -2   4   0        0.51        0.71      0.83 o
  -1   4   0     2282.84     2371.70     18.96 o
   0   4   0       33.79       35.42      1.85 o
   1   4   0      546.11      550.88      5.66 o
   2   4   0     3732.40     3957.30     34.07 o
   3   4   0       30.86       26.78      1.96 o
   4   4   0       36.70       23.24      1.89 o
   5   4   0       44.86       42.67      2.65 o
   6   4   0        5.99        3.18      4.62 o
   7   4   0        0.00        5.39      4.74 o
  -8   5   0        6.55       14.81      8.87 o
  -7   5   0       55.29       44.35      6.93 o
  -6   5   0        5.87        4.11      3.66 o
  -5   5   0        1.93       -1.39      1.92 o
  -4   5   0       23.06       23.01      1.64 o
  -3   5   0      101.65      100.01      2.23 o
  -2   5   0       13.44       24.01      2.05 o
  -1   5   0      132.78      147.22      2.82 o
   0   5   0      174.78      168.68      2.75 o
   1   5   0       44.38       48.66      1.33 o
   2   5   0     1107.39     1216.11     11.24 o
   3   5   0      459.37      447.62      6.12 o
   4   5   0        0.02       -0.37      2.07 o
   6   5   0        8.40        8.58      3.18 o
   7   5   0        0.05       -2.96      8.07 o
  -7   6   0        3.88       -0.90      5.27 o
  -6   6   0        7.70        6.30      2.90 o
  -5   6   0       43.71       41.66      3.14 o
  -4   6   0       73.90       83.87      2.64 o
  -3   6   0       53.94       54.44      1.83 o
  -2   6   0     1711.92     1721.89     15.10 o
  -1   6   0      130.82      134.37      3.87 o
   0   6   0        1.12       -0.23      2.62 o
   1   6   0      103.81      127.36      2.34 o
   2   6   0      106.18      107.07      3.36 o
   3   6   0        1.08       -1.46      2.57 o
   4   6   0      121.56      117.07      3.55 o
   5   6   0      385.41      342.30      7.71 o
   6   6   0        5.83        0.05      4.73 o
   7   6   0        0.29       -7.99      8.72 o
  -7   7   0       32.12       41.05      8.92 o
  -6   7   0        2.79       -3.39      3.39 o
  -5   7   0        5.06        2.72      1.80 o
  -4   7   0       21.77       20.34      1.84 o
  -3   7   0        0.43        0.85      1.57 o
  -2   7   0      240.43      250.59      4.07 o
  -1   7   0       31.12       27.19      2.23 o
   0   7   0       49.70       47.97      1.83 o
   1   7   0     1161.77     1205.05     11.35 o
   2   7   0       20.24       18.23      1.55 o
   3   7   0        0.07       -1.66      3.05 o
   4   7   0      331.55      302.16      8.55 o
   5   7   0        4.85        8.58      4.10 o
   6   7   0        9.21       26.58     12.14 o
  -7   8   0        0.02        9.12     12.25 o
  -6   8   0        5.12       12.71      8.09 o
  -5   8   0        0.01        0.48      3.42 o
  -4   8   0      114.07      117.41      3.95 o
  -3   8   0       29.41       28.02      2.43 o
  -2   8   0       35.87       35.63      2.87 o
  -1   8   0       16.69       16.77      2.37 o
   0   8   0        2.71       -0.72      1.58 o
   1   8   0      236.86      239.62      3.78 o
   2   8   0      165.33      174.27      4.39 o
   3   8   0        3.55       -2.19      3.10 o
   4   8   0       74.46       61.35      6.13 o
   5   8   0        1.10       -1.35      4.23 o
   6   8   0        9.63        7.04      5.37 o
  -6   9   0        0.31       35.28     13.34 o
  -5   9   0       30.84       30.93      4.62 o
  -4   9   0        1.87       -0.59      3.46 o
  -3   9   0        3.79       10.58      3.33 o
  -2   9   0        2.51        6.94      5.44 o
  -1   9   0       31.23       43.47      4.09 o
   0   9   0        4.11       14.84      2.56 o
   1   9   0       30.02       28.24      3.17 o
   2   9   0       42.42       41.29      2.75 o
   3   9   0        1.77        1.17      3.64 o
   4   9   0       80.45       71.88      6.75 o
   5   9   0        2.20        3.54      4.94 o
   6   9   0        1.12       -6.86      6.86 o
  -6  10   0        0.02       15.84     14.15 o
  -5  10   0        8.72       11.28     10.67 o
  -4  10   0        0.14        2.13      4.08 o
  -3  10   0       92.34       94.12      6.76 o
  -2  10   0        0.67       -3.37      3.94 o
  -1  10   0       16.65       24.89      3.98 o
   0  10   0       86.38       90.56      3.65 o
   1  10   0        9.76        7.24      3.63 o
   2  10   0        0.69       -1.53      3.46 o
   3  10   0       32.60       37.43      5.79 o
   4  10   0        0.57        8.28      5.65 o
   5  10   0       10.18       17.06      7.04 o
  -6  11   0        0.29        1.72     11.93 o
  -5  11   0       23.46       47.23      9.00 o
  -4  11   0        0.06        2.09      4.61 o
  -3  11   0        3.40       -1.79      6.86 o
  -2  11   0       27.94       36.08      6.14 o
  -1  11   0        1.20        2.95      4.17 o
   0  11   0        3.19       -2.41      3.30 o
   1  11   0        0.32        6.34      5.72 o
   2  11   0       36.93       22.15      5.53 o
   3  11   0        1.02        0.61      5.06 o
   4  11   0        7.01        5.83      6.05 o
  -5  12   0        0.17       -1.80      7.94 o
  -4  12   0        0.52       -5.72     13.10 o
  -3  12   0        0.06        8.09      6.12 o
  -2  12   0        1.01        3.98      5.95 o
  -1  12   0        0.39        0.31      5.71 o
   0  12   0        5.45       14.81      8.01 o
   1  12   0       62.58       63.89      6.07 o
   2  12   0        0.03       -2.71      6.21 o
   3  12   0       18.69       31.25      8.45 o
   4  12   0        1.14        2.07      6.92 o
  -4  13   0        0.45       -7.26      8.52 o
  -3  13   0        0.90       29.65      9.12 o
  -2  13   0        1.90       -6.51     17.50 o
  -1  13   0        0.12       -7.68      7.68 o
   0  13   0        2.96       26.15     13.51 o
   1  13   0        0.49       -5.52      8.60 o
   2  13   0        7.79       20.17      9.56 o
   3  13   0        0.31       -2.10     10.09 o
  -2  14   0        6.93       -9.30      9.30 o
  -1  14   0        0.00        7.56     32.38 o
   0  14   0        4.36        1.22      9.88 o
   1  14   0       14.11       25.31     14.20 o
  -1 -14   1       17.10       26.41     10.31 o
   0 -14   1        1.40       -1.79     11.60 o
   1 -14   1        0.43       -4.49      8.53 o
   2 -14   1        0.29       -1.29      9.43 o
   3 -14   1        0.12       11.15     14.07 o
  -3 -13   1        0.03        3.79     10.01 o
  -2 -13   1        5.07       -3.95     11.77 o
  -1 -13   1       51.25       36.34      9.72 o
   0 -13   1        0.01       -0.85      6.23 o
   1 -13   1        9.23       16.22      6.51 o
   2 -13   1        0.42       -6.11      6.62 o
   3 -13   1        2.51       -0.04      6.75 o
   4 -13   1        2.80        6.66      8.61 o
  -4 -12   1        0.02        8.46      6.93 o
  -3 -12   1       16.87       29.16      9.07 o
  -2 -12   1        2.58        0.50      6.24 o
  -1 -12   1       16.64       11.82      5.36 o
   0 -12   1       18.70       21.38      6.90 o
   1 -12   1        2.29       -5.70      5.70 o
   2 -12   1       16.36       11.03      5.92 o
   3 -12   1        1.32       -0.99      5.93 o
   4 -12   1        8.21       11.76      8.45 o
   5 -12   1        1.52        5.84      8.12 o
  -5 -11   1       14.05        6.51      9.53 o
  -4 -11   1        0.70       -6.02      6.02 o
  -3 -11   1        0.75        1.88      9.71 o
  -2 -11   1        4.00        7.96      6.07 o
  -1 -11   1        0.82        3.49      3.13 o
   0 -11   1        0.54       -0.06      2.51 o
   1 -11   1        3.45        1.34      4.20 o
   2 -11   1       13.52       33.31      7.50 o
   3 -11   1        1.11        0.66      4.73 o
   4 -11   1        0.72        3.95      4.27 o
   5 -11   1       11.21        4.10      8.93 o
  -5 -10   1        3.91       -1.00      6.19 o
  -4 -10   1       17.22       20.49      5.61 o
  -3 -10   1       12.12       14.29      5.16 o
  -2 -10   1       41.65       44.51      3.45 o
  -1 -10   1       68.26       73.98      3.51 o
   0 -10   1       69.73       65.69      3.19 o
   1 -10   1        0.99        2.21      3.92 o
   2 -10   1      144.05      141.71      7.72 o
   3 -10   1       77.31       77.20      5.79 o
   4 -10   1        1.98       -1.27      5.28 o
   5 -10   1        1.99       -2.62      5.27 o
   6 -10   1        0.00      -10.44     16.90 o
  -6  -9   1        8.04       15.10      7.11 o
  -5  -9   1        0.03       -4.62      4.62 o
  -4  -9   1        2.41        2.00      4.92 o
  -3  -9   1       15.26       21.36      5.72 o
  -2  -9   1        5.80        1.76      2.54 o
  -1  -9   1       12.26       10.65      2.29 o
   0  -9   1        0.02        2.75      2.64 o
   1  -9   1       56.86       61.49      3.90 o
   2  -9   1       59.84       53.91      4.09 o
   3  -9   1        5.50        9.78      3.32 o
   4  -9   1        1.78        3.54      2.91 o
   5  -9   1       12.36        1.82      3.88 o
   6  -9   1        0.16       -4.60     11.07 o
  -6  -8   1        0.19       -6.18      6.18 o
  -5  -8   1        1.67       -2.44      5.52 o
  -4  -8   1       66.14       57.25      5.78 o
  -3  -8   1        5.36        1.27      3.28 o
  -2  -8   1      166.96      173.47      4.22 o
  -1  -8   1        3.18        0.00      1.54 o
   0  -8   1        0.01        2.06      1.67 o
   1  -8   1        3.85        1.54      2.20 o
   2  -8   1      111.63      109.97      3.96 o
   3  -8   1       30.24       28.93      2.60 o
   4  -8   1       30.07       26.21      2.87 o
   5  -8   1       45.14       52.27      7.37 o
   6  -8   1        6.53        5.87      7.80 o
   7  -8   1        3.82       42.32     15.32 o
  -7  -7   1        0.53        7.95      8.63 o
  -6  -7   1        0.70        5.73      4.37 o
  -5  -7   1       14.17       22.98      3.63 o
  -4  -7   1        6.65        6.87      3.18 o
  -3  -7   1      126.43      134.06      5.84 o
  -2  -7   1       69.75       80.08      2.41 o
  -1  -7   1      238.93      234.70      3.91 o
   0  -7   1      102.45      103.71      2.72 o
   1  -7   1       74.51       62.67      3.13 o
   2  -7   1       61.61       61.36      2.28 o
   3  -7   1        0.12        0.83      1.99 o
   4  -7   1        9.99       10.01      1.95 o
   5  -7   1       27.19       28.84      2.25 o
   6  -7   1        0.30        5.90      3.22 o
   7  -7   1       26.92       30.99      9.40 o
  -7  -6   1        3.68        7.39      8.16 o
  -6  -6   1        1.94        3.55      3.90 o
  -5  -6   1       18.12       15.92      2.95 o
  -4  -6   1       64.57       63.42      3.18 o
  -3  -6   1        0.03        0.01      2.61 o
  -2  -6   1       47.60       41.29      1.83 o
  -1  -6   1       32.06       31.05      1.93 o
   0  -6   1        4.34        7.09      1.55 o
   1  -6   1       67.10       75.30      3.25 o
   2  -6   1       53.98       59.41      2.19 o
   3  -6   1       35.04       35.81      1.61 o
   4  -6   1        0.52        1.65      2.42 o
   5  -6   1       11.34       11.70      2.57 o
   6  -6   1        0.18        2.46      3.50 o
   7  -6   1        7.96      -12.09     12.09 o
  -7  -5   1        0.00       -7.41      8.17 o
  -6  -5   1       36.31       32.26      4.05 o
  -5  -5   1       18.75       12.38      2.72 o
  -4  -5   1       51.01       40.82      2.57 o
  -3  -5   1       99.52       92.43      3.98 o
  -2  -5   1        6.80        8.17      2.77 o
  -1  -5   1        1.33       -1.26      1.26 o
   0  -5   1       24.93       21.51      1.35 o
   1  -5   1      214.57      219.37      3.74 o
   2  -5   1      447.86      406.00      5.73 o
   3  -5   1      200.88      207.71      3.26 o
   4  -5   1       26.28       26.75      2.24 o
   5  -5   1       24.56       26.41      2.01 o
   6  -5   1        0.08        2.55      2.76 o
   7  -5   1       34.43       41.87      6.02 o
  -7  -4   1        0.44        5.52      5.05 o
  -6  -4   1       47.48       36.63      3.25 o
  -5  -4   1        2.95        2.59      3.53 o
  -4  -4   1        3.86        5.73      1.90 o
  -3  -4   1      116.48      133.90      3.71 o
  -2  -4   1        0.37       -1.15      1.17 o
  -1  -4   1      664.82      664.97      6.43 o
   0  -4   1      194.27      189.04      2.79 o
   1  -4   1      209.51      203.20      3.69 o
   2  -4   1       38.70       48.01      1.54 o
   3  -4   1      195.98      193.67      3.01 o
   4  -4   1       42.78       50.28      1.77 o
   5  -4   1        5.46        1.85      2.35 o
   6  -4   1        0.15        2.59      2.01 o
   7  -4   1        0.17       -1.67      5.89 o
   8  -4   1        8.70       13.07      9.02 o
  -8  -3   1        0.00       -5.46      8.90 o
  -7  -3   1        0.55        8.57      5.18 o
  -6  -3   1        1.58       -1.33      2.27 o
  -5  -3   1        5.23        7.53      2.70 o
  -4  -3   1       45.49       40.89      1.68 o
  -3  -3   1       40.39       38.73      1.91 o
  -2  -3   1      799.82      810.59      8.46 o
  -1  -3   1       50.90       52.22      1.42 o
   0  -3   1       36.51       30.08      1.33 o
   1  -3   1        0.30        4.62      2.00 o
   2  -3   1      240.98      236.94      3.06 o
   3  -3   1      118.64      118.61      2.22 o
   4  -3   1       10.86       11.15      1.76 o
   5  -3   1       19.89       21.70      1.76 o
   6  -3   1       69.84       72.82      3.82 o
   7  -3   1        1.21       -5.12      5.12 o
   8  -3   1        0.02       11.17     12.71 o
  -8  -2   1        0.66        6.07      5.91 o
  -7  -2   1       10.28        8.99      7.91 o
  -6  -2   1        5.51        5.01      2.29 o
  -5  -2   1      186.69      176.39      3.68 o
  -4  -2   1       42.81       46.32      1.80 o
  -3  -2   1      216.33      200.42      2.85 o
  -2  -2   1        2.01       -1.72      1.72 o
  -1  -2   1        4.74        3.31      0.70 o
   1  -2   1     2079.16     1904.02     16.89 o
   2  -2   1      263.24      253.18      2.87 o
   3  -2   1        1.90        2.03      1.39 o
   4  -2   1       81.01       85.74      2.05 o
   5  -2   1        2.17        7.34      1.70 o
   6  -2   1      213.04      206.62      4.72 o
   7  -2   1       12.19        7.55      4.66 o
   8  -2   1        0.25        1.01      7.31 o
  -8  -1   1        0.03       -3.49      5.39 o
  -7  -1   1        0.31       -4.34      6.81 o
  -6  -1   1       31.68       33.69      2.52 o
  -5  -1   1        2.24       -1.90      2.21 o
  -4  -1   1       66.25       80.08      1.94 o
  -3  -1   1     1152.79     1218.05      9.81 o
  -2  -1   1     1172.64     1155.03     10.03 o
   2  -1   1       81.71       84.93      2.08 o
   3  -1   1       84.13       78.23      1.67 o
   4  -1   1       14.74       15.28      1.38 o
   5  -1   1        0.81        0.01      2.08 o
   6  -1   1       47.11       48.21      3.21 o
   7  -1   1        0.12       -4.24      5.78 o
   8  -1   1        0.55        0.21      6.64 o
  -8   0   1        2.62       -2.53      7.31 o
  -7   0   1        1.53        3.53      4.19 o
  -6   0   1        2.91        0.32      1.90 o
  -5   0   1       37.79       34.48      2.03 o
  -4   0   1        2.22       -0.44      1.43 o
  -3   0   1      455.31      477.70      5.20 o
  -2   0   1       42.91       40.83      1.19 o
   1   0   1      931.16      886.66     11.84 o
   2   0   1      794.95      792.17      6.33 o
   3   0   1      194.19      205.82      2.64 o
   4   0   1       78.49       76.51      1.85 o
   5   0   1        1.54        7.59      2.38 o
   6   0   1       10.84       12.09      3.16 o
   7   0   1        1.82        0.68      4.45 o
   8   0   1        0.91        6.88      9.27 o
  -8   1   1        0.22        4.51      6.36 o
  -7   1   1       38.68       48.54      5.36 o
  -6   1   1       80.96       76.85      4.41 o
  -5   1   1      192.87      201.69      5.59 o
  -4   1   1        1.63        8.10      1.97 o
  -3   1   1      135.41      136.27      3.07 o
  -2   1   1       26.57       27.02      1.61 o
  -1   1   1      880.69      778.28     22.19 o
   1   1   1      694.46      642.51      8.59 o
   2   1   1      513.08      547.64      4.88 o
   3   1   1      211.27      203.01      2.72 o
   4   1   1       29.58       34.58      1.61 o
   5   1   1        2.13        5.46      1.68 o
   6   1   1       56.94       55.56      3.36 o
   7   1   1       12.28       13.70      5.30 o
   8   1   1        0.34       -1.45      7.27 o
  -8   2   1        3.79        7.20      6.33 o
  -7   2   1        2.35        2.13      4.85 o
  -6   2   1        3.89        1.33      3.69 o
  -5   2   1        1.08       -1.06      2.24 o
  -4   2   1      454.47      486.02      7.14 o
  -3   2   1      402.10      378.95      4.87 o
  -2   2   1       64.15       76.55      1.43 o
  -1   2   1        4.63        3.70      0.73 o
   0   2   1      812.94      773.43     11.64 o
   1   2   1       42.15       35.84      1.20 o
   2   2   1        0.83        5.61      1.53 o
   3   2   1       97.83       94.26      2.49 o
   4   2   1        5.28        9.42      1.25 o
   5   2   1        4.98        1.63      2.05 o
   6   2   1       35.33       34.41      3.40 o
   7   2   1       16.21       19.26      8.06 o
   8   2   1        8.16       14.00     23.35 o
  -8   3   1        0.04       -0.79      7.71 o
  -7   3   1        0.17       -1.32      4.61 o
  -6   3   1        2.30        0.45      4.09 o
  -5   3   1      144.19      148.46      5.07 o
  -4   3   1        5.84        8.94      1.36 o
  -3   3   1      157.35      159.86      2.66 o
  -2   3   1     1393.05     1441.76     12.14 o
  -1   3   1     3523.12     3350.01     31.99 o
   0   3   1      136.59      145.75      2.17 o
   1   3   1      869.00      850.94      9.03 o
   2   3   1        5.80        4.51      1.14 o
   3   3   1       46.04       54.34      2.36 o
   4   3   1        1.38       -1.62      1.62 o
   5   3   1        0.23        2.14      3.16 o
   6   3   1       11.44        7.36      3.11 o
   7   3   1        1.95        3.03      8.63 o
  -8   4   1       23.61       37.81      6.81 o
  -7   4   1        0.43       -4.92      4.92 o
  -6   4   1        0.05        3.39      4.10 o
  -5   4   1       16.16       17.63      1.82 o
  -4   4   1       68.25       74.03      2.00 o
  -3   4   1      192.49      204.37      2.93 o
  -2   4   1      188.13      152.02      2.57 o
  -1   4   1       60.75       76.56      1.87 o
   0   4   1        5.46        7.18      1.12 o
   1   4   1      278.70      301.44      4.43 o
   2   4   1      496.67      500.02      6.84 o
   3   4   1      107.63      108.71      3.31 o
   4   4   1       10.70        5.95      1.99 o
   5   4   1       79.81       65.82      3.10 o
   6   4   1       45.09       39.14      4.34 o
   7   4   1        2.78        7.05      7.05 o
  -8   5   1        0.08        0.40      8.56 o
  -7   5   1       19.70       13.04      6.05 o
  -6   5   1       43.72       43.81      3.23 o
  -5   5   1      156.48      148.34      3.81 o
  -4   5   1       84.81       83.42      2.15 o
  -3   5   1        2.85        1.19      1.14 o
  -2   5   1      301.40      331.45      3.92 o
  -1   5   1       11.21        8.10      1.01 o
   0   5   1      253.04      262.41      3.55 o
   1   5   1        2.97        1.89      1.69 o
   2   5   1       13.85       11.83      2.56 o
   3   5   1      196.36      188.50      4.41 o
   4   5   1       82.73       72.28      3.82 o
   5   5   1      115.60      107.63      4.92 o
   6   5   1       31.41       48.52      4.86 o
   7   5   1        0.00       -9.01      9.01 o
  -7   6   1        0.01       -1.50     10.36 o
  -6   6   1        4.13        0.05      3.93 o
  -5   6   1        0.00       -0.38      1.54 o
  -4   6   1       29.10       32.54      2.53 o
  -3   6   1      175.99      181.09      2.77 o
  -2   6   1      946.04      850.69      8.58 o
  -1   6   1       75.00       79.08      2.95 o
   0   6   1       29.52       22.48      2.85 o
   1   6   1      171.82      167.12      3.27 o
   2   6   1        4.43        0.86      1.72 o
   3   6   1       85.31       89.95      3.55 o
   4   6   1       32.45       36.31      3.61 o
   5   6   1       32.36       28.53      5.22 o
   6   6   1        6.06       -3.12      4.59 o
   7   6   1        0.20      -13.27     13.27 o
  -7   7   1        1.12       -8.00      8.00 o
  -6   7   1       12.12       10.30      4.74 o
  -5   7   1        6.01        5.29      2.18 o
  -4   7   1       35.29       36.51      2.10 o
  -3   7   1      267.34      248.20      4.39 o
  -2   7   1      169.20      188.97      3.97 o
  -1   7   1        6.13        6.25      1.09 o
   0   7   1        0.75        1.31      1.38 o
   1   7   1      156.68      169.42      3.50 o
   2   7   1      138.48      136.75      3.44 o
   3   7   1      237.81      235.24      7.16 o
   4   7   1       22.23       22.43      4.68 o
   5   7   1       16.52       15.74      4.60 o
   6   7   1        0.15       -5.20      5.20 o
  -7   8   1        1.98        7.35      8.25 o
  -6   8   1        2.70        5.29      9.42 o
  -5   8   1       11.64       14.59      2.41 o
  -4   8   1        0.08        0.19      2.94 o
  -3   8   1       16.81       16.92      2.35 o
  -2   8   1       81.77       82.10      4.00 o
  -1   8   1        0.73        0.68      1.27 o
   0   8   1       64.64       68.64      2.53 o
   1   8   1       21.00       25.00      2.84 o
   2   8   1       31.76       32.73      2.38 o
   3   8   1        3.24        1.46      3.30 o
   4   8   1       14.94        9.64      5.13 o
   5   8   1        1.72        6.35      4.40 o
   6   8   1        1.27       -7.34      7.34 o
  -7   9   1        6.80       24.81     13.40 o
  -6   9   1        2.16        1.87     10.90 o
  -5   9   1        2.40        7.63      5.05 o
  -4   9   1       21.27       25.66      4.17 o
  -3   9   1      329.38      317.69      7.25 o
  -2   9   1        0.15       -4.40      4.40 o
  -1   9   1       98.95       92.05      4.34 o
   0   9   1       54.23       45.62      2.92 o
   1   9   1       26.28       26.74      3.14 o
   2   9   1       19.99       18.41      2.49 o
   3   9   1       27.24       24.85      4.14 o
   4   9   1       61.58       60.32      6.71 o
   5   9   1        0.41       -0.18      6.76 o
  -6  10   1        0.70        0.17     11.28 o
  -5  10   1        0.02       -0.80      5.61 o
  -4  10   1       38.00       27.61      5.49 o
  -3  10   1       33.93       29.35      5.29 o
  -2  10   1       15.13       31.10      6.55 o
  -1  10   1       20.57       20.27      3.16 o
   0  10   1       49.16       52.57      3.22 o
   1  10   1      107.28      104.74      4.45 o
   2  10   1        0.35        5.58      5.46 o
   3  10   1        3.12        2.41      8.37 o
   4  10   1        1.69       -5.75      5.75 o
   5  10   1        1.34       -5.88      5.88 o
  -6  11   1        0.15       -7.65      9.94 o
  -5  11   1        0.46       -1.72     11.24 o
  -4  11   1       16.30        8.82      7.10 o
  -3  11   1       19.26       19.20      5.54 o
  -2  11   1       30.52       25.43      5.63 o
  -1  11   1        5.53       -1.93      5.66 o
   0  11   1       41.50       46.36      7.42 o
   1  11   1       19.30       23.33      5.11 o
   2  11   1       10.99       11.98      5.22 o
   3  11   1       11.59       12.72     10.26 o
   4  11   1       13.21       12.40      7.07 o
  -5  12   1        0.08       10.54     10.95 o
  -4  12   1       37.99       37.38      9.33 o
  -3  12   1        8.01       -9.09      9.09 o
  -2  12   1        3.26      -10.51     10.51 o
  -1  12   1        6.44        5.69      7.47 o
   0  12   1       10.89        7.78      7.16 o
   1  12   1       13.07       17.31      4.86 o
   2  12   1        4.50       -3.62      5.78 o
   3  12   1       28.99       52.24     11.04 o
  -4  13   1       11.05       12.25     18.34 o
  -3  13   1        0.00        1.41      7.06 o
  -2  13   1        1.54       -8.53     16.01 o
  -1  13   1       20.18       14.34      8.84 o
   0  13   1       18.87       10.25      8.34 o
   1  13   1        0.15       -8.08      8.97 o
   2  13   1        3.47        5.97      9.62 o
  -2  14   1        2.13        3.82     30.98 o
  -1  14   1        8.46        0.85      9.60 o
   0  14   1        0.25       -4.88     10.05 o
   1  14   1        1.88       -6.71      9.85 o
  -2 -14   2        1.90      -12.93     12.93 o
  -1 -14   2       17.43        3.18     10.16 o
   0 -14   2       10.30        2.09     14.55 o
   1 -14   2        0.24        3.68     16.81 o
   2 -14   2        3.58       -0.91      8.95 o
   3 -14   2        0.38       -8.62      8.62 o
  -3 -13   2        0.01       -4.90     10.04 o
  -2 -13   2        0.07       24.16      9.74 o
  -1 -13   2      201.35      233.54     10.82 o
   0 -13   2        6.17       -5.65      6.00 o
   1 -13   2        4.96        8.20      6.18 o
   2 -13   2        5.10       23.40      7.05 o
   3 -13   2        0.12        0.34      5.72 o
   4 -13   2        2.22        8.85      6.48 o
  -4 -12   2        2.81        3.87      8.12 o
  -3 -12   2        0.30        1.48     10.00 o
  -2 -12   2       20.29       15.63      6.08 o
  -1 -12   2       62.63       56.15      5.18 o
   0 -12   2        0.11       23.47      8.35 o
   1 -12   2        4.02        7.84      5.20 o
   2 -12   2       97.74       92.61      7.63 o
   3 -12   2        8.06        9.64      6.65 o
   4 -12   2        2.53        1.22      5.99 o
   5 -12   2        0.70        5.49      9.25 o
  -5 -11   2       10.56       14.65      8.14 o
  -4 -11   2        6.34       16.52      6.14 o
  -3 -11   2        0.20        8.04      9.62 o
  -2 -11   2       11.02       -4.34      9.61 o
  -1 -11   2       69.66       68.48      4.19 o
   0 -11   2        0.38        8.38      4.90 o
   1 -11   2       36.90       42.68      4.90 o
   2 -11   2        4.49        9.54      6.02 o
   3 -11   2        0.57       14.00      5.69 o
   4 -11   2        0.35        6.34      4.31 o
   5 -11   2       16.66       14.69      7.22 o
  -5 -10   2        0.21        9.21      4.86 o
  -4 -10   2        0.06       -5.08      5.08 o
  -3 -10   2       12.18       14.41      5.32 o
  -2 -10   2      650.74      650.42      9.79 o
  -1 -10   2        0.10       -2.24      2.24 o
   0 -10   2        1.89       -1.31      3.00 o
   1 -10   2       20.09       32.21      6.12 o
   2 -10   2       46.66       44.35      5.72 o
   3 -10   2        0.72       -4.02      4.30 o
   4 -10   2        3.55        6.65      4.38 o
   5 -10   2       14.74       14.53      6.00 o
   6 -10   2        0.04       11.51      9.29 o
  -6  -9   2        1.35        7.41      7.38 o
  -5  -9   2        1.25        6.35      4.75 o
  -4  -9   2        1.15       -2.44      6.66 o
  -3  -9   2      137.75      137.95      5.09 o
  -2  -9   2       39.13       41.40      4.08 o
  -1  -9   2        4.74        6.21      4.76 o
   0  -9   2       12.11       12.76      2.89 o
   1  -9   2      245.20      252.09      8.38 o
   2  -9   2      185.80      189.11      7.02 o
   3  -9   2        1.39        2.37      4.08 o
   4  -9   2        3.00        5.02      3.48 o
   5  -9   2       15.49        4.53      5.56 o
   6  -9   2        0.04        5.93     13.77 o
  -6  -8   2        3.38        0.85      5.12 o
  -5  -8   2        0.00       -0.60      4.19 o
  -4  -8   2       17.92       11.36      2.74 o
  -3  -8   2      177.76      168.22      4.86 o
  -2  -8   2       26.30       28.96      2.41 o
  -1  -8   2       35.23       36.95      2.32 o
   0  -8   2        0.23        1.04      1.57 o
   1  -8   2      138.36      157.29      4.35 o
   2  -8   2       10.58        9.60      3.28 o
   3  -8   2       12.02       12.72      3.72 o
   4  -8   2       23.59       11.58      3.79 o
   5  -8   2        6.64        3.05      4.60 o
   6  -8   2        0.02        0.00      6.62 o
   7  -8   2        0.31        0.50      8.58 o
  -7  -7   2        0.00       -2.48      9.10 o
  -6  -7   2        0.81        9.42      4.24 o
  -5  -7   2       55.97       52.34      4.27 o
  -4  -7   2        0.31       -2.63      2.63 o
  -3  -7   2       87.74       87.90      3.42 o
  -2  -7   2        1.90        5.21      1.61 o
  -1  -7   2       76.42       74.13      2.52 o
   0  -7   2      169.83      168.76      2.98 o
   1  -7   2       11.47        8.58      2.23 o
   2  -7   2        0.97        3.06      2.26 o
   3  -7   2        0.14       -1.43      2.87 o
   4  -7   2      215.06      220.52      4.60 o
   5  -7   2        1.33        3.53      2.29 o
   6  -7   2        3.37       -0.86      8.32 o
   7  -7   2       40.38       43.28      9.91 o
  -7  -6   2       15.24       25.92     10.94 o
  -6  -6   2        8.15        4.92      3.37 o
  -5  -6   2       37.40       29.50      3.20 o
  -4  -6   2       18.61       15.63      3.00 o
  -3  -6   2      152.65      143.74      4.47 o
  -2  -6   2       78.55       69.31      2.21 o
  -1  -6   2      161.02      164.17      3.60 o
   0  -6   2     1538.07     1616.40     15.34 o
   1  -6   2      164.86      181.68      4.12 o
   2  -6   2      189.78      185.65      4.62 o
   3  -6   2       10.17       14.37      1.66 o
   4  -6   2        4.26        4.69      1.87 o
   5  -6   2       11.44        7.40      3.32 o
   6  -6   2        9.60        5.66      3.34 o
   7  -6   2      119.56      120.67     15.87 o
  -7  -5   2        4.80        3.21      6.25 o
  -6  -5   2        3.72        5.05      3.10 o
  -5  -5   2      198.83      181.12      4.97 o
  -4  -5   2        8.11        3.71      2.62 o
  -3  -5   2       41.71       41.78      2.16 o
  -2  -5   2      622.54      675.53      8.18 o
  -1  -5   2        0.25       -0.07      1.20 o
   0  -5   2      186.96      171.87      2.95 o
   1  -5   2       62.72       58.75      2.30 o
   2  -5   2        6.41        3.30      1.27 o
   3  -5   2        4.42        1.81      1.32 o
   4  -5   2        0.25        1.74      2.79 o
   5  -5   2       26.08       23.94      2.18 o
   6  -5   2       95.90       99.56      5.17 o
   7  -5   2       10.22       19.46      9.22 o
  -8  -4   2        1.18        2.54      9.16 o
  -7  -4   2        1.25        1.96      4.59 o
  -6  -4   2      174.43      154.16      4.70 o
  -5  -4   2       15.78       11.77      3.35 o
  -4  -4   2        9.62       10.93      1.34 o
  -3  -4   2       27.44       31.24      2.45 o
  -2  -4   2      130.39      134.08      2.97 o
  -1  -4   2       96.64       87.02      2.02 o
   0  -4   2       24.47       22.66      2.57 o
   1  -4   2      349.16      346.17      4.42 o
   2  -4   2        0.44        0.10      0.96 o
   3  -4   2      818.04      892.06      8.26 o
   4  -4   2       10.69        8.26      1.53 o
   5  -4   2       93.31       88.87      2.98 o
   6  -4   2      161.57      175.05      6.24 o
   7  -4   2        0.10        6.28      4.80 o
  -8  -3   2        4.00       12.66      9.06 o
  -7  -3   2       14.42        1.29      4.41 o
  -6  -3   2       87.00       75.82      4.81 o
  -5  -3   2       95.89      106.92      3.04 o
  -4  -3   2       30.07       38.78      1.89 o
  -3  -3   2      780.46      847.36      9.84 o
  -2  -3   2      364.12      388.11      5.09 o
  -1  -3   2      138.79      137.67      2.52 o
   0  -3   2       50.84       48.75      1.99 o
   1  -3   2      585.84      573.77      5.68 o
   2  -3   2      111.54      112.29      2.09 o
   3  -3   2       18.00       21.78      1.63 o
   4  -3   2       25.91       29.26      1.76 o
   5  -3   2        0.16        3.02      1.83 o
   6  -3   2      160.72      181.28      6.37 o
   7  -3   2       18.37       20.55      6.65 o
   8  -3   2        2.39        6.15      7.98 o
  -8  -2   2        0.17        5.12      5.82 o
  -7  -2   2       17.59       13.59      5.53 o
  -6  -2   2      177.09      161.65      4.38 o
  -5  -2   2       32.82       28.51      2.24 o
  -4  -2   2      161.08      167.52      3.10 o
  -3  -2   2     1574.17     1610.51     16.08 o
  -2  -2   2        3.41       -1.60      1.60 o
  -1  -2   2     1858.68     1734.51     28.06 o
   0  -2   2     2614.92     2417.00     40.66 o
   1  -2   2       41.34       37.68      1.25 o
   2  -2   2        9.13       12.31      1.15 o
   3  -2   2       23.92       27.40      1.55 o
   4  -2   2       10.10       11.58      1.42 o
   5  -2   2       88.47       83.91      2.58 o
   6  -2   2      136.45      139.02      4.45 o
   7  -2   2        1.99       -0.45      9.15 o
   8  -2   2        6.63       -4.21      8.00 o
  -8  -1   2        8.00       14.37      6.62 o
  -7  -1   2      200.52      200.30      8.07 o
  -6  -1   2       13.00        5.85      2.29 o
  -5  -1   2      103.49      103.31      3.02 o
  -4  -1   2        0.02       -0.56      1.39 o
  -3  -1   2       21.23       25.72      1.49 o
  -2  -1   2      224.65      235.10      3.47 o
  -1  -1   2     1363.52     1250.39     17.92 o
   1  -1   2     2182.02     2020.55     19.84 o
   2  -1   2      209.60      199.64      2.53 o
   3  -1   2        5.02        2.86      1.22 o
   4  -1   2       17.17       17.54      1.34 o
   5  -1   2        0.01       -1.79      1.79 o
   6  -1   2        8.87        3.72      2.54 o
   7  -1   2        3.04       -1.19      8.34 o
   8  -1   2       15.25        2.84      7.11 o
  -8   0   2        9.81        7.08      5.95 o
  -7   0   2       27.39       20.55      5.87 o
  -6   0   2      163.14      162.18      5.53 o
  -5   0   2        0.82       -0.65      2.67 o
  -4   0   2      892.79      940.49     12.08 o
  -3   0   2        9.26        7.13      1.65 o
  -2   0   2      962.53      958.05     11.97 o
   1   0   2     1213.04     1203.94     10.12 o
   2   0   2       80.17       77.10      1.63 o
   3   0   2      157.08      169.30      2.55 o
   4   0   2       93.36       92.16      2.18 o
   5   0   2      498.07      501.68      6.15 o
   6   0   2       91.55       86.70      7.56 o
   7   0   2       14.27        9.78      5.75 o
   8   0   2        2.05       -8.84      8.84 o
  -8   1   2        5.47        7.33      6.20 o
  -7   1   2       20.16       16.88      4.64 o
  -6   1   2       29.46       23.73      5.41 o
  -5   1   2       20.94       26.76      2.92 o
  -4   1   2      547.28      600.65      8.19 o
  -3   1   2      126.04      131.08      2.83 o
  -2   1   2      359.51      360.95      4.15 o
  -1   1   2     4368.71     4039.69    104.24 o
   0   1   2      614.32      573.55     10.13 o
   1   1   2        8.96        4.91      1.09 o
   2   1   2      120.11      109.23      1.90 o
   3   1   2       23.44       24.44      1.39 o
   4   1   2      308.51      310.20      4.01 o
   5   1   2       36.66       34.77      2.62 o
   6   1   2        0.03        4.94      3.12 o
   7   1   2       15.92       20.06      8.69 o
  -8   2   2       47.60       64.33      7.28 o
  -7   2   2       11.13       19.31      6.90 o
  -6   2   2       23.81       23.23      4.09 o
  -5   2   2       55.86       47.04      2.96 o
  -4   2   2       58.84       38.79      2.45 o
  -3   2   2      449.61      459.16      5.61 o
  -2   2   2      102.05       99.20      1.91 o
   0   2   2       61.07       50.30      1.77 o
   1   2   2      301.73      304.88      4.75 o
   2   2   2        0.12       -0.57      0.79 o
   3   2   2        4.89        3.53      1.61 o
   4   2   2        9.05        9.49      1.37 o
   5   2   2        1.66        2.30      1.76 o
   6   2   2       13.91        9.15      4.09 o
   7   2   2        9.42       23.79      7.91 o
  -8   3   2        3.66        3.69      5.98 o
  -7   3   2        2.81        4.06      4.75 o
  -6   3   2       27.37       32.59      4.96 o
  -5   3   2      362.65      342.59      7.57 o
  -4   3   2        2.75        1.95      3.18 o
  -3   3   2     1224.07     1265.73     10.46 o
  -2   3   2      155.34      155.05      2.35 o
  -1   3   2      288.13      311.88      3.50 o
   0   3   2       75.70       60.98      2.09 o
   1   3   2        0.71       -0.29      1.81 o
   2   3   2      898.07      958.54     11.70 o
   3   3   2       27.58       24.01      2.07 o
   4   3   2       79.69       83.42      3.29 o
   5   3   2       75.90       73.01      3.48 o
   6   3   2        1.36       -2.22      3.92 o
   7   3   2        2.93        8.08      7.99 o
  -8   4   2        3.34        5.37     16.41 o
  -7   4   2        0.13       -4.95      4.95 o
  -6   4   2       55.72       63.09      5.45 o
  -5   4   2       53.87       58.32      3.09 o
  -4   4   2       89.89      100.28      3.01 o
  -3   4   2      235.71      265.50      3.63 o
  -2   4   2      441.11      457.81      4.61 o
  -1   4   2      592.55      618.43      5.84 o
   0   4   2      932.16      976.22      9.65 o
   1   4   2        8.06        9.23      1.69 o
   2   4   2      317.39      363.33      6.37 o
   3   4   2       42.98       45.08      2.71 o
   4   4   2        4.76        4.73      2.99 o
   5   4   2       31.66       25.72      3.94 o
   6   4   2        3.33        4.90      4.98 o
   7   4   2       19.09       36.84      7.31 o
  -8   5   2        0.00       -4.35     12.78 o
  -7   5   2        0.95        2.36      8.86 o
  -6   5   2        0.72        1.73      3.98 o
  -5   5   2       15.40       13.58      2.43 o
  -4   5   2       31.60       28.14      1.58 o
  -3   5   2       67.91       59.54      1.85 o
  -2   5   2     6365.72     6246.00     45.31 o
  -1   5   2        8.26       10.39      1.05 o
   0   5   2      609.63      627.47      7.06 o
   1   5   2        6.76        5.85      2.51 o
   2   5   2       67.64       65.92      3.10 o
   3   5   2       10.48        4.02      2.38 o
   4   5   2        0.01        2.72      2.95 o
   5   5   2       39.56       36.41      4.02 o
   6   5   2        0.49        0.01      4.33 o
   7   5   2        7.11       -3.85      8.73 o
  -8   6   2        0.27       -9.13      9.13 o
  -7   6   2        8.54       15.73     14.01 o
  -6   6   2       11.17       22.76     10.45 o
  -5   6   2        7.86        8.84      3.16 o
  -4   6   2      121.54      122.19      3.02 o
  -3   6   2      127.11      131.27      2.48 o
  -2   6   2      172.86      188.49      3.29 o
  -1   6   2       37.47       38.38      1.94 o
   0   6   2        8.48        9.54      8.75 o
   1   6   2      883.21      956.57     11.22 o
   2   6   2       31.76       36.93      2.03 o
   3   6   2       43.39       43.93      3.82 o
   4   6   2        1.24       -3.71      3.71 o
   5   6   2        0.12        2.08      4.15 o
   6   6   2        3.82        3.60      8.67 o
  -7   7   2        0.06      -12.77     12.77 o
  -6   7   2       10.22       -3.77      3.77 o
  -5   7   2       40.83       40.16      2.39 o
  -4   7   2       41.70       40.29      1.98 o
  -3   7   2       35.45       39.05      1.65 o
  -2   7   2      281.77      300.09      4.89 o
  -1   7   2       68.65       73.87      2.78 o
   0   7   2       53.33       51.58      2.49 o
   1   7   2      224.33      204.88      3.97 o
   2   7   2       51.84       53.80      2.59 o
   3   7   2       84.40       79.26      5.08 o
   4   7   2       60.76       64.47      6.14 o
   5   7   2        0.03       -0.99      4.15 o
   6   7   2        0.02       -3.72      5.39 o
  -7   8   2        3.63        8.83     13.15 o
  -5   8   2       16.25       13.79      3.79 o
  -4   8   2       54.66       50.58      1.99 o
  -3   8   2      521.39      509.75      8.95 o
  -2   8   2      163.25      153.17      3.66 o
  -1   8   2        1.23        6.35      2.06 o
   0   8   2        2.51        3.77      2.06 o
   1   8   2       32.06       33.84      2.45 o
   2   8   2       63.64       72.50      3.99 o
   3   8   2       65.53       63.36      4.93 o
   4   8   2       65.13       65.54      6.51 o
   5   8   2        0.24        7.39      4.41 o
   6   8   2       15.87       25.32      8.84 o
  -7   9   2        0.01       -7.75     10.19 o
  -6   9   2        0.09       -7.30      7.30 o
  -5   9   2        0.11        9.38      4.80 o
  -4   9   2       21.00       19.77      4.53 o
  -3   9   2       14.01        4.45      4.18 o
  -2   9   2      118.30      113.77      6.15 o
  -1   9   2       57.65       62.92      3.07 o
   0   9   2      173.48      176.01      5.07 o
   1   9   2       70.60       61.21      2.93 o
   2   9   2       34.73       38.76      3.20 o
   3   9   2        8.44       -4.94      5.99 o
   4   9   2       11.31       -4.61     10.26 o
   5   9   2        1.94       10.03      7.74 o
  -6  10   2        0.19        8.27      8.09 o
  -5  10   2       13.97       15.36      6.38 o
  -4  10   2        0.39        3.10      5.63 o
  -3  10   2        5.00        1.17      7.50 o
  -2  10   2       80.59       70.04      7.58 o
  -1  10   2        2.28       -3.03      3.03 o
   0  10   2       59.76       57.37      3.50 o
   1  10   2       81.55       67.04      4.95 o
   2  10   2        1.69        3.19      4.47 o
   3  10   2       35.09       38.04      7.49 o
   4  10   2       11.40       11.70      6.87 o
   5  10   2        0.00       -2.43      9.12 o
  -5  11   2        7.21        4.97      6.54 o
  -4  11   2        5.10       10.87      8.65 o
  -2  11   2        0.16       -0.96      7.60 o
  -1  11   2        0.01        0.58     10.52 o
   0  11   2       16.52       15.27      4.70 o
   1  11   2        0.63       -5.45      5.58 o
   2  11   2        9.38       11.39      5.65 o
   3  11   2       11.56        4.96      9.56 o
   4  11   2        2.15        9.62      7.20 o
  -4  12   2        2.75        8.66      7.15 o
  -3  12   2        4.81        6.01      9.74 o
  -2  12   2        8.60       37.06     11.81 o
  -1  12   2        3.76        2.44      6.77 o
   0  12   2        3.52        3.76     10.62 o
   1  12   2        0.03       -3.38      5.16 o
   2  12   2       22.28       35.30      6.79 o
   3  12   2        1.26       -8.57      8.57 o
  -4  13   2        0.55       -8.96      8.96 o
  -3  13   2        0.04       -4.93     13.14 o
  -2  13   2        3.78       -8.60      8.60 o
  -1  13   2        5.99       20.21     11.34 o
   0  13   2        0.12       -4.60     10.85 o
   1  13   2        4.56       27.34     10.04 o
   2  13   2        0.29       11.86     10.16 o
  -2  14   2        0.13        7.34     12.16 o
  -1  14   2        3.34       30.14     29.21 o
   0  14   2        1.99       -4.03     10.02 o
  -2 -14   3        0.81        2.52     10.11 o
  -1 -14   3        8.73       -6.36     21.62 o
   0 -14   3        8.61        5.61      7.06 o
   1 -14   3        0.30        4.83      7.79 o
   2 -14   3        1.63        9.32      7.75 o
  -3 -13   3        0.33       -3.95     24.40 o
  -2 -13   3        7.61       -1.27      8.81 o
  -1 -13   3       14.50        1.39      5.60 o
   0 -13   3        0.26        5.39      5.24 o
   1 -13   3        0.74        2.74     10.12 o
   2 -13   3        2.23       -1.48      7.13 o
   3 -13   3        6.76       -1.60      6.96 o
   4 -13   3        0.04        0.14      6.99 o
  -4 -12   3       11.95       21.16      8.51 o
  -3 -12   3        0.45       10.97     10.19 o
  -2 -12   3       76.89       78.39      8.39 o
  -1 -12   3       83.37       92.87      5.53 o
   0 -12   3        3.64        8.03      5.34 o
   1 -12   3        0.00        3.26      5.94 o
   2 -12   3        0.07        1.27      5.74 o
   3 -12   3        0.95       10.94      6.23 o
   4 -12   3        0.06       -8.38      8.38 o
   5 -12   3       10.40        6.46      8.87 o
  -5 -11   3        0.06       -4.60      8.13 o
  -4 -11   3        1.42       -5.78      5.78 o
  -3 -11   3        0.59       -6.07      7.34 o
  -2 -11   3        3.98       -2.92      7.21 o
  -1 -11   3       11.33       19.92      3.72 o
   0 -11   3        0.19       -4.34      4.34 o
   1 -11   3        2.62       -5.57      5.57 o
   2 -11   3        1.18       16.79      7.11 o
   3 -11   3       17.47       18.90      7.06 o
   4 -11   3        0.73        1.11      4.83 o
   5 -11   3        0.00       -5.14      5.14 o
  -5 -10   3        0.43        0.69      5.43 o
  -4 -10   3        0.42        8.28     12.04 o
  -3 -10   3       10.89       17.49      9.14 o
  -2 -10   3      179.69      180.76      4.93 o
  -1 -10   3       10.06        9.04      2.98 o
   0 -10   3        3.92       10.96      2.51 o
   1 -10   3       39.22       47.35      5.75 o
   2 -10   3       63.00       71.26      6.31 o
   3 -10   3       14.25        5.07      7.13 o
   4 -10   3        2.18       -2.94      7.39 o
   5 -10   3        1.08        0.07      6.05 o
   6 -10   3        0.07       -3.31      9.24 o
  -6  -9   3        0.68       -2.09      6.88 o
  -5  -9   3        0.25       -0.05      4.58 o
  -4  -9   3       14.62       18.36      5.98 o
  -3  -9   3        0.45       -1.35      2.47 o
  -2  -9   3       80.17       75.54      3.82 o
  -1  -9   3        1.87        2.12      2.71 o
   0  -9   3        3.81        0.17      2.95 o
   1  -9   3       72.02       80.79      5.92 o
   2  -9   3        0.10        4.00      6.77 o
   3  -9   3       36.88       47.37      3.96 o
   4  -9   3       66.82       74.06      5.68 o
   5  -9   3       12.63        2.23      5.22 o
   6  -9   3        4.03       -3.60     12.49 o
  -6  -8   3        0.01        3.87      5.11 o
  -5  -8   3        1.71        2.20      3.32 o
  -4  -8   3      113.90      109.67      6.75 o
  -3  -8   3      157.53      155.23      4.90 o
  -2  -8   3        0.65       -0.45      2.28 o
  -1  -8   3        0.05       -2.10      2.10 o
   0  -8   3       11.55       18.34      2.34 o
   1  -8   3        1.63       -1.53      2.41 o
   2  -8   3        2.91       -1.59      2.69 o
   3  -8   3       12.22        9.48      4.62 o
   4  -8   3       43.75       44.56      3.77 o
   5  -8   3        0.16       -2.33      3.71 o
   6  -8   3        2.12        8.35      8.06 o
   7  -8   3       14.10       34.14      9.39 o
  -7  -7   3        0.00       10.90      9.00 o
  -6  -7   3       21.04       18.58      4.39 o
  -5  -7   3       14.51       22.17      3.76 o
  -4  -7   3      242.99      228.32      5.53 o
  -3  -7   3      981.43      985.27     12.95 o
  -2  -7   3       57.00       56.92      2.50 o
  -1  -7   3        5.71        8.34      1.59 o
   0  -7   3        8.64        2.72      2.75 o
   1  -7   3      113.93      125.31      4.08 o
   2  -7   3       16.02       22.51      2.53 o
   3  -7   3        0.02       -3.05      3.05 o
   4  -7   3       27.72       30.25      2.54 o
   5  -7   3        3.69       -5.48      5.48 o
   6  -7   3        8.71        0.36      6.87 o
   7  -7   3        3.01        0.28      7.84 o
  -7  -6   3        1.14       -7.84      7.84 o
  -6  -6   3        9.45       -1.21      4.36 o
  -5  -6   3       46.37       41.33      3.52 o
  -4  -6   3       33.08       37.67      2.54 o
  -3  -6   3       27.12       24.03      2.03 o
  -2  -6   3       99.09      102.00      2.70 o
  -1  -6   3      152.91      149.17      4.21 o
   0  -6   3      146.82      135.45      3.51 o
   1  -6   3       22.31       32.73      2.76 o
   2  -6   3       13.78        7.97      2.51 o
   3  -6   3      216.87      220.45      3.78 o
   4  -6   3       55.92       56.79      2.87 o
   5  -6   3        7.37       11.07      3.44 o
   6  -6   3        2.56        1.78      3.77 o
   7  -6   3        9.86       16.66      8.27 o
  -7  -5   3        0.92        3.10      5.54 o
  -6  -5   3        0.89       -1.80      3.34 o
  -5  -5   3        6.20        7.47      2.48 o
  -4  -5   3        9.18        4.78      2.30 o
  -3  -5   3       71.76       70.58      2.51 o
  -2  -5   3       71.42       68.01      3.02 o
  -1  -5   3       48.80       52.97      2.28 o
   0  -5   3      188.59      200.29      4.60 o
   1  -5   3       41.87       40.81      1.80 o
   2  -5   3      321.73      344.00      4.56 o
   3  -5   3      306.37      311.11      4.22 o
   4  -5   3        2.02        2.73      2.08 o
   5  -5   3       46.15       49.29      2.82 o
   6  -5   3       46.10       39.11      4.31 o
   7  -5   3        5.21        6.11      5.76 o
  -8  -4   3        5.21       -5.83      8.33 o
  -7  -4   3       12.70       10.59      4.80 o
  -6  -4   3        6.84        9.65      3.48 o
  -5  -4   3       32.29       33.29      2.28 o
  -4  -4   3      307.78      307.02      4.92 o
  -3  -4   3       98.24      104.95      3.53 o
  -2  -4   3        0.05       -0.39      1.42 o
  -1  -4   3       53.25       55.77      2.32 o
   0  -4   3       39.76       45.35      3.24 o
   1  -4   3      139.19      134.38      2.84 o
   2  -4   3        5.70        8.02      1.73 o
   3  -4   3      237.28      244.20      3.62 o
   4  -4   3        0.53        2.24      1.77 o
   5  -4   3       11.19       12.10      2.39 o
   6  -4   3       18.82       19.30      4.18 o
   7  -4   3        7.46        1.22      6.20 o
  -8  -3   3        3.22       -6.82      6.82 o
  -7  -3   3        0.85        2.76      5.13 o
  -6  -3   3       16.68       18.44      2.68 o
  -5  -3   3        0.43        2.14      1.70 o
  -4  -3   3      225.06      227.93      4.39 o
  -3  -3   3      375.94      399.89      5.80 o
  -2  -3   3      391.24      383.65      5.63 o
  -1  -3   3     1609.55     1551.96     28.01 o
   0  -3   3        0.01        7.17      1.90 o
   1  -3   3       82.55       86.06      2.24 o
   2  -3   3      143.59      152.43      2.47 o
   3  -3   3      100.31      104.68      2.38 o
   4  -3   3        1.41       -0.95      1.70 o
   5  -3   3      179.88      186.28      4.19 o
   6  -3   3      277.18      268.59      8.02 o
   7  -3   3        2.87       -4.82      5.38 o
  -8  -2   3        1.56       -0.18      5.39 o
  -7  -2   3        0.03       -0.40      5.30 o
  -6  -2   3       19.85       13.49      2.68 o
  -5  -2   3       15.74       18.13      2.03 o
  -4  -2   3       14.01       12.50      1.76 o
  -3  -2   3       78.07       78.18      2.26 o
  -2  -2   3      130.16      137.45      3.37 o
  -1  -2   3      349.83      347.14      5.91 o
   0  -2   3     1816.99     1802.77     16.00 o
   1  -2   3       75.63       75.79      2.36 o
   2  -2   3      156.50      156.91      2.46 o
   3  -2   3        0.23        2.25      1.39 o
   4  -2   3       45.08       45.68      1.92 o
   5  -2   3      217.55      217.66      4.54 o
   6  -2   3       11.62       14.34      4.50 o
   7  -2   3       10.96       22.10      6.21 o
  -8  -1   3        4.37        5.49      4.78 o
  -7  -1   3        6.26        7.72      4.08 o
  -6  -1   3       51.34       50.28      5.04 o
  -5  -1   3       59.48       54.56      2.23 o
  -4  -1   3        1.16       -0.10      1.20 o
  -3  -1   3       22.04       22.17      1.13 o
  -2  -1   3      169.93      175.07      2.90 o
  -1  -1   3       29.51       18.96      1.29 o
   0  -1   3     6702.78     6010.96     65.89 o
   1  -1   3     3678.31     3578.61     25.85 o
   2  -1   3     1097.96     1131.46      8.97 o
   3  -1   3       33.65       33.28      2.09 o
   4  -1   3        2.54        4.81      1.37 o
   5  -1   3      174.31      177.57      4.10 o
   6  -1   3       34.06       28.90      4.13 o
   7  -1   3        2.48        4.63      5.69 o
  -8   0   3        3.96       -1.12      4.98 o
  -7   0   3        1.06       -1.10      4.44 o
  -6   0   3       64.21       68.72      4.26 o
  -5   0   3      139.17      145.56      5.41 o
  -4   0   3        0.20       -1.09      2.01 o
  -3   0   3        0.04       -1.69      1.78 o
  -2   0   3      963.14      945.15     10.02 o
  -1   0   3      405.48      376.71      5.42 o
   0   0   3     3464.98     3298.54     29.70 o
   1   0   3      838.25      862.50      7.86 o
   2   0   3       95.35       94.88      1.86 o
   3   0   3      108.40      117.13      2.39 o
   4   0   3       13.63       11.70      1.48 o
   5   0   3      750.57      740.59      8.25 o
   6   0   3       27.08       33.16      3.22 o
   7   0   3        8.66       -5.74      5.74 o
  -8   1   3        1.46        4.15      5.67 o
  -7   1   3        0.28        5.45      4.26 o
  -6   1   3       63.01       64.91      5.32 o
  -5   1   3        5.72        7.86      2.82 o
  -4   1   3      326.51      347.05      5.53 o
  -3   1   3        2.05       -0.86      1.57 o
  -2   1   3      353.51      325.96      3.61 o
  -1   1   3       21.58       19.55      0.84 o
   0   1   3       55.85       61.93      1.93 o
   1   1   3       34.34       37.17      2.74 o
   2   1   3        3.21        3.30      1.03 o
   3   1   3      394.01      403.27      4.80 o
   4   1   3        4.75        3.51      2.33 o
   5   1   3        8.53       10.83      2.47 o
   6   1   3        1.09        3.19      3.32 o
   7   1   3        0.41        3.27      5.36 o
  -8   2   3        4.30       -0.97      8.25 o
  -7   2   3        0.13       -5.15      5.15 o
  -6   2   3       15.10       19.65      4.46 o
  -5   2   3        1.12        2.20      2.46 o
  -4   2   3        0.07       -1.70      1.70 o
  -3   2   3      166.77      184.33      3.11 o
  -2   2   3        8.52        8.56      1.06 o
  -1   2   3     3167.71     3047.86     33.11 o
   0   2   3     1331.23     1270.09     13.74 o
   1   2   3      458.58      430.62      6.22 o
   2   2   3        4.89        7.69      1.38 o
   3   2   3      234.31      236.43      3.74 o
   4   2   3       59.62       57.84      2.32 o
   5   2   3        9.88        5.77      3.54 o
   6   2   3        2.20       -3.98      3.98 o
   7   2   3        1.78       -6.45      6.45 o
  -8   3   3       29.62       29.34      5.94 o
  -7   3   3        1.88       12.55      5.71 o
  -6   3   3       37.89       40.18      5.70 o
  -5   3   3        2.90        2.07      3.09 o
  -4   3   3       63.09       58.39      2.21 o
  -3   3   3      325.87      327.99      3.81 o
  -2   3   3       10.91        9.15      1.04 o
  -1   3   3      287.44      267.15      3.93 o
   0   3   3        2.76        0.85      1.70 o
   1   3   3       31.62       28.45      2.30 o
   2   3   3      129.12      132.80      2.71 o
   3   3   3       35.79       36.15      2.26 o
   4   3   3      554.23      522.02      8.80 o
   5   3   3       40.69       46.65      3.75 o
   6   3   3       30.70       31.89      4.68 o
   7   3   3       11.71       28.26      8.48 o
  -8   4   3        1.32       11.02      7.86 o
  -7   4   3        5.02       17.89      5.39 o
  -6   4   3       10.47       17.28      6.51 o
  -5   4   3      128.03      139.61      4.07 o
  -4   4   3       18.64       20.99      1.87 o
  -3   4   3       48.07       44.93      1.58 o
  -2   4   3      111.53      112.38      2.68 o
  -1   4   3      191.67      198.04      2.83 o
   0   4   3       36.87       34.48      1.89 o
   1   4   3       52.02       52.86      2.35 o
   2   4   3       12.61       10.80      1.54 o
   3   4   3       79.16       79.58      3.15 o
   4   4   3       39.14       40.20      4.65 o
   5   4   3        1.24        0.24      3.17 o
   6   4   3        1.98        3.45      6.06 o
   7   4   3       34.79       54.12      9.68 o
  -8   5   3        0.32       24.69      9.14 o
  -7   5   3        0.55        0.38     10.52 o
  -6   5   3       10.18        8.97      4.15 o
  -5   5   3       28.14       20.92      2.59 o
  -4   5   3       26.66       28.05      1.73 o
  -3   5   3       20.31       25.73      1.42 o
  -2   5   3     1684.82     1713.60     14.63 o
  -1   5   3      301.15      336.64      4.61 o
   0   5   3        1.91        1.27      2.20 o
   1   5   3       91.40      104.92      4.20 o
   2   5   3      146.06      152.45      3.96 o
   3   5   3       18.68       13.46      3.52 o
   4   5   3       70.18       75.92      4.45 o
   5   5   3       19.50       24.15      5.89 o
   6   5   3        3.82       12.54      6.95 o
  -7   6   3        0.01       11.67     11.09 o
  -6   6   3        0.01        0.96      4.41 o
  -5   6   3       64.52       54.02      3.17 o
  -4   6   3       25.32       29.71      2.93 o
  -3   6   3       19.41       20.25      1.86 o
  -2   6   3        0.02        3.20      1.41 o
  -1   6   3        8.95        2.08      1.11 o
   0   6   3        0.04       -1.34      1.34 o
   1   6   3      496.49      518.82      7.54 o
   2   6   3        1.19        2.17      3.10 o
   3   6   3       42.41       39.08      4.06 o
   4   6   3      137.10      130.59      6.38 o
   5   6   3        1.16       -3.97      3.97 o
   6   6   3       19.45       22.77      7.00 o
  -7   7   3        0.47        1.99      9.10 o
  -6   7   3       50.32       46.69      6.46 o
  -5   7   3       34.20       30.87      3.30 o
  -4   7   3       39.39       42.77      2.11 o
  -3   7   3      102.48      101.82      3.18 o
  -2   7   3        5.30        1.28      2.49 o
  -1   7   3        1.36        5.05      1.50 o
   0   7   3       28.09       32.83      1.82 o
   1   7   3        3.62        7.26      2.42 o
   2   7   3      149.07      149.78      4.06 o
   3   7   3       48.54       48.24      4.73 o
   4   7   3       73.12       64.62      5.36 o
   5   7   3        5.60        3.32      4.89 o
   6   7   3       21.21       21.22      7.53 o
  -7   8   3        3.24       23.49     11.60 o
  -6   8   3        2.33       -5.53      5.53 o
  -5   8   3        0.22       -0.84      2.81 o
  -4   8   3       39.79       33.92      2.70 o
  -3   8   3      274.65      235.06      4.93 o
  -2   8   3       28.41       23.69      2.64 o
  -1   8   3       31.35       31.69      2.31 o
   0   8   3        0.14        0.26      2.78 o
   1   8   3       89.14       79.56      3.67 o
   2   8   3        5.64        2.14      2.77 o
   3   8   3        5.58       12.77      5.19 o
   4   8   3       13.39       18.48      5.87 o
   5   8   3        0.67        3.14      5.30 o
  -6   9   3        1.10       -8.25      9.67 o
  -5   9   3        2.40       10.33      5.92 o
  -4   9   3       20.23       21.75      3.86 o
  -3   9   3      176.11      158.05      7.26 o
  -2   9   3      100.91       88.73      4.47 o
  -1   9   3        0.81        4.71      2.57 o
   0   9   3      237.70      232.03      6.06 o
   1   9   3       45.43       39.11      2.83 o
   2   9   3        0.59        2.71      3.81 o
   3   9   3        2.25        0.83      5.47 o
   4   9   3        0.46        3.14      6.32 o
   5   9   3       23.66       31.27      9.17 o
  -6  10   3        2.02        4.63      7.57 o
  -5  10   3       11.39        7.08      6.70 o
  -4  10   3       11.76        8.10      5.85 o
  -3  10   3        1.88       -0.97      6.02 o
  -2  10   3       10.09        9.91      4.83 o
  -1  10   3       22.14       23.05      4.08 o
   0  10   3        1.63       -1.12      2.96 o
   1  10   3        0.29        5.93      5.17 o
   2  10   3        6.99       -0.07      5.56 o
   3  10   3        6.51        9.66      5.85 o
   4  10   3        2.56       -3.30      6.12 o
  -5  11   3        5.17       14.49      9.84 o
  -4  11   3       96.55       78.10      7.03 o
  -3  11   3        0.14        1.73      4.78 o
  -2  11   3        9.61       21.99      7.12 o
  -1  11   3        1.71        5.65      5.61 o
   0  11   3        0.54       -4.40      4.40 o
   1  11   3        2.08        4.24      6.21 o
   2  11   3        0.63       -2.45      7.25 o
   3  11   3       51.36       56.67      7.87 o
   4  11   3        0.12       11.25      7.80 o
  -5  12   3        3.46       -8.38     11.74 o
  -4  12   3       26.09       22.85     12.22 o
  -3  12   3        2.79        7.05      8.68 o
  -2  12   3        2.15        7.02      6.82 o
  -1  12   3       54.26       61.96      9.46 o
   1  12   3        0.00        5.34      5.62 o
   2  12   3        0.22       -6.77      6.77 o
   3  12   3        1.07       18.06     14.45 o
  -3  13   3        0.01       39.23     14.28 o
  -2  13   3        0.99       16.69     27.81 o
  -1  13   3        5.08       -8.87      8.87 o
   0  13   3        0.12       -4.56     17.90 o
   1  13   3        0.12      -13.58     13.58 o
  -2 -14   4        1.84        7.88     10.49 o
  -1 -14   4       91.11       86.99      9.03 o
   0 -14   4        4.26       10.59      9.42 o
   1 -14   4        4.32        7.41      7.50 o
   2 -14   4        1.00        6.46      8.02 o
  -3 -13   4        8.00       -1.78     13.93 o
  -2 -13   4        1.27       -4.52      8.40 o
  -1 -13   4       13.55        6.00      5.55 o
   0 -13   4       15.37       -0.91      6.00 o
   1 -13   4        0.94       -7.35      9.97 o
   2 -13   4       13.45       24.11      9.12 o
   3 -13   4        0.29       -5.87      7.25 o
   4 -13   4       16.57       33.30     12.73 o
  -4 -12   4        0.86       -0.53      7.91 o
  -3 -12   4        1.75        2.28      8.16 o
  -2 -12   4      100.42       84.40      5.67 o
  -1 -12   4        0.95       12.29      6.34 o
   0 -12   4       29.41       23.17      6.04 o
   1 -12   4        5.72        6.04      5.13 o
   2 -12   4       19.49        1.78      5.11 o
   3 -12   4        3.35        6.35      8.05 o
   4 -12   4        0.10       -1.99      5.97 o
  -5 -11   4        3.34       10.68      9.81 o
  -4 -11   4        8.05       13.46      5.51 o
  -3 -11   4        2.28       12.43      4.71 o
  -2 -11   4      499.39      520.66     11.91 o
  -1 -11   4       38.74       43.54      5.13 o
   0 -11   4        0.49       -0.68      4.11 o
   1 -11   4       33.96       42.03      6.98 o
   2 -11   4        7.35       -0.63      6.84 o
   3 -11   4       11.64       -1.90      6.18 o
   4 -11   4        3.57        7.20     10.30 o
   5 -11   4        6.89       -0.38      5.95 o
  -6 -10   4       22.38       40.81      9.50 o
  -5 -10   4        8.41       -5.38      5.38 o
  -4 -10   4        2.18        0.24      5.01 o
  -3 -10   4       15.06        7.02      4.01 o
  -2 -10   4      170.84      180.66      5.84 o
  -1 -10   4        1.57       -2.11      2.11 o
   0 -10   4        7.69        7.32      3.43 o
   1 -10   4      133.40      115.88      4.44 o
   2 -10   4        7.41        8.00      7.52 o
   3 -10   4       78.45       83.68      6.27 o
   4 -10   4       32.25       40.45      7.13 o
   5 -10   4        0.64       -2.22      5.34 o
   6 -10   4        1.36        4.81     10.22 o
  -6  -9   4       45.94       57.09      7.90 o
  -5  -9   4        3.90       -5.44      5.44 o
  -4  -9   4       65.65       62.53      4.24 o
  -3  -9   4      232.04      231.75      9.55 o
  -2  -9   4       31.92       33.27      2.78 o
  -1  -9   4       54.31       56.01      2.88 o
   0  -9   4       55.76       60.20      3.00 o
   1  -9   4       64.84       72.92      5.81 o
   2  -9   4        8.74        1.78      4.35 o
   3  -9   4       14.71       14.51      5.02 o
   4  -9   4       35.69       21.84      6.87 o
   5  -9   4        2.36        2.83      4.22 o
   6  -9   4        0.01       -8.20      8.20 o
  -7  -8   4        0.25        8.64     20.62 o
  -6  -8   4        5.00        2.91      5.51 o
  -5  -8   4       41.99       42.71      5.86 o
  -4  -8   4       75.08       77.26      4.38 o
  -3  -8   4     1157.98     1170.66     16.51 o
  -2  -8   4       10.37        8.80      3.04 o
  -1  -8   4       66.44       74.21      2.85 o
   0  -8   4       54.62       62.48      2.47 o
   1  -8   4        8.07        4.22      2.77 o
   2  -8   4       22.04       21.01      3.81 o
   3  -8   4       19.28       33.01      6.77 o
   4  -8   4       32.12       34.34      6.86 o
   5  -8   4       13.94       38.75     22.15 o
   6  -8   4        1.70        8.54      7.38 o
  -7  -7   4       17.30       17.58      9.21 o
  -6  -7   4       26.11       31.34      4.33 o
  -5  -7   4       44.63       44.28      3.10 o
  -4  -7   4        0.36        2.80      2.37 o
  -3  -7   4      270.55      272.86      5.43 o
  -2  -7   4        3.41        3.28      1.81 o
  -1  -7   4      129.03      129.84      3.56 o
   0  -7   4      956.83      985.72     12.54 o
   1  -7   4      100.51      100.86      2.85 o
   2  -7   4        0.13       -2.34      2.34 o
   3  -7   4        3.23        6.42      1.58 o
   4  -7   4       27.95       22.81      2.29 o
   5  -7   4        5.89        7.52      3.82 o
   6  -7   4        0.77      -10.66     10.66 o
   7  -7   4       39.38       34.20     25.50 o
  -7  -6   4        8.27       35.77      7.87 o
  -6  -6   4       23.27       30.60      4.26 o
  -5  -6   4        2.75       -0.33      3.22 o
  -4  -6   4       94.78      100.32      3.83 o
  -3  -6   4       20.38       22.40      2.14 o
  -2  -6   4       40.19       46.15      2.72 o
  -1  -6   4      414.89      446.15      6.88 o
   0  -6   4      317.73      342.59      6.89 o
   1  -6   4      130.00      135.28      3.28 o
   2  -6   4        4.61        5.57      2.13 o
   3  -6   4      319.14      325.81      5.48 o
   4  -6   4        7.78        5.75      2.53 o
   5  -6   4        4.52        0.75      2.62 o
   6  -6   4       17.53       14.80      6.04 o
  -7  -5   4        0.78        2.14      5.75 o
  -6  -5   4        2.27       -2.03      3.39 o
  -5  -5   4       10.90        9.56      3.90 o
  -4  -5   4     1046.81      996.06     11.24 o
  -3  -5   4       29.65       29.27      2.80 o
  -2  -5   4       66.39       64.73      3.74 o
  -1  -5   4       98.47       90.09      3.15 o
   0  -5   4       35.04       32.72      2.36 o
   1  -5   4      357.53      337.71      5.23 o
   2  -5   4       67.43       56.36      1.97 o
   3  -5   4       79.49       83.75      2.40 o
   4  -5   4       78.09       81.41      3.22 o
   5  -5   4        5.93       12.97      3.04 o
   6  -5   4       79.16       87.76      5.47 o
   7  -5   4        5.42        5.17      5.69 o
  -8  -4   4        0.54       -3.83     10.33 o
  -7  -4   4        4.46        4.10      6.06 o
  -6  -4   4        0.20        1.96      2.21 o
  -5  -4   4       21.05       13.54      3.82 o
  -4  -4   4       86.06       80.04      3.01 o
  -3  -4   4       16.58       20.94      1.87 o
  -2  -4   4       88.33       70.76      2.82 o
  -1  -4   4     2144.46     2329.36     26.58 o
   0  -4   4      329.36      308.23      4.99 o
   1  -4   4      207.86      189.10      3.23 o
   2  -4   4      124.94      125.24      4.22 o
   3  -4   4      111.85      116.90      2.68 o
   4  -4   4        0.00        4.90      2.02 o
   5  -4   4        8.47        9.00      2.78 o
   6  -4   4      264.88      261.01      8.40 o
   7  -4   4        0.03       -0.38      9.32 o
  -8  -3   4        3.24        4.95      6.91 o
  -7  -3   4        2.36       -0.11      5.13 o
  -6  -3   4        0.60        7.17      2.26 o
  -5  -3   4      101.58       99.11      2.97 o
  -4  -3   4        0.45        3.26      1.60 o
  -3  -3   4      158.94      176.35      4.17 o
  -2  -3   4      236.98      241.29      4.75 o
  -1  -3   4      458.53      445.38      9.17 o
   0  -3   4       26.68       36.81      2.43 o
   1  -3   4       30.13       35.58      1.58 o
   2  -3   4      786.61      871.84      8.01 o
   3  -3   4       59.13       57.18      2.18 o
   4  -3   4        3.65        6.11      2.11 o
   5  -3   4        0.27       -2.47      2.47 o
   6  -3   4        6.39        6.39      6.62 o
   7  -3   4        3.74       11.90      6.43 o
  -8  -2   4        1.00        0.60      5.41 o
  -7  -2   4       20.98       23.56      6.20 o
  -6  -2   4       46.19       40.32      2.95 o
  -5  -2   4      119.17      124.12      3.64 o
  -4  -2   4        7.33        8.38      1.21 o
  -3  -2   4      131.37      131.04      2.95 o
  -2  -2   4       23.38       16.37      1.61 o
  -1  -2   4      432.65      417.05      7.32 o
   0  -2   4     6972.82     6546.72    109.90 o
   1  -2   4      226.03      213.12      2.85 o
   2  -2   4      209.71      215.85      3.02 o
   3  -2   4      351.25      351.56      4.83 o
   4  -2   4        0.35        3.20      1.81 o
   5  -2   4      168.13      163.79      4.21 o
   6  -2   4       53.05       55.99      4.85 o
   7  -2   4        3.53       -8.66     10.13 o
  -8  -1   4        0.61       17.21      6.40 o
  -7  -1   4        2.51        1.49      5.43 o
  -6  -1   4       17.42       21.71      3.86 o
  -5  -1   4        9.39        7.08      3.47 o
  -4  -1   4      290.15      302.44      4.81 o
  -3  -1   4       32.52       29.70      1.46 o
  -2  -1   4      698.16      712.47      8.53 o
  -1  -1   4     1316.13     1265.00     14.75 o
   0  -1   4     6302.84     5760.74     85.86 o
   1  -1   4      130.04      140.11      2.36 o
   2  -1   4       74.38       69.27      1.70 o
   3  -1   4        3.10        3.68      1.26 o
   4  -1   4        5.24        8.65      2.04 o
   5  -1   4      482.13      500.21      6.95 o
   6  -1   4       38.38       40.27      4.56 o
   7  -1   4        1.84       -0.08      5.84 o
  -8   0   4        2.04       -5.30      5.30 o
  -7   0   4       32.72       33.72      5.07 o
  -6   0   4        4.63        7.14      4.58 o
  -5   0   4      206.70      212.78      6.01 o
  -4   0   4       42.95       28.11      3.14 o
  -3   0   4        0.90       -1.26      1.26 o
  -2   0   4      523.68      484.36      5.66 o
  -1   0   4        0.54        2.40      2.57 o
   0   0   4     1320.89     1264.58     12.60 o
   1   0   4      209.48      231.68      3.29 o
   2   0   4       86.05       89.63      1.90 o
   3   0   4       78.83       86.44      2.17 o
   4   0   4      367.40      381.91      5.03 o
   5   0   4       75.87       74.81      2.80 o
   6   0   4        2.69        6.42      3.65 o
   7   0   4        2.69       -3.04      6.03 o
  -8   1   4       17.09        5.88      6.24 o
  -7   1   4        0.22       -1.81      4.06 o
  -6   1   4        0.13        0.11      4.85 o
  -5   1   4       71.75       63.00      3.40 o
  -4   1   4       49.75       50.05      2.45 o
  -3   1   4       42.02       37.99      1.21 o
  -2   1   4       36.23       32.76      1.40 o
  -1   1   4       49.96       43.32      2.36 o
   0   1   4      404.60      371.47      5.58 o
   1   1   4      120.22      113.49      2.50 o
   2   1   4       58.69       57.08      2.35 o
   3   1   4      187.52      199.46      3.79 o
   4   1   4      137.88      130.29      3.13 o
   5   1   4        9.08        4.35      2.61 o
   6   1   4        8.84        6.55      3.56 o
   7   1   4        1.06        2.70      8.26 o
  -8   2   4        0.78        5.67      9.06 o
  -7   2   4        3.48        2.91      4.86 o
  -6   2   4        4.49        1.55      3.91 o
  -5   2   4       52.37       48.13      3.32 o
  -4   2   4        5.37        9.76      2.77 o
  -3   2   4        0.09        0.89      2.22 o
  -2   2   4      129.00      134.38      2.78 o
  -1   2   4       15.44       17.02      1.45 o
   0   2   4      105.53      101.37      2.86 o
   1   2   4       19.73       22.37      1.81 o
   2   2   4      203.73      201.24      3.37 o
   3   2   4        9.62       12.33      1.58 o
   4   2   4      591.98      594.31      7.91 o
   5   2   4       44.45       46.84      4.01 o
   6   2   4        2.51        4.59      3.82 o
   7   2   4        0.45       -4.02      6.04 o
  -8   3   4       11.53        9.72      6.10 o
  -7   3   4        0.29        0.79      5.11 o
  -6   3   4       39.57       33.93      4.88 o
  -5   3   4      175.73      184.74      5.67 o
  -4   3   4        0.70        4.50      2.10 o
  -3   3   4        0.02       -0.45      1.42 o
  -2   3   4     1013.34     1068.12     10.46 o
  -1   3   4       23.00       21.84      1.86 o
   0   3   4        1.49       -2.00      2.00 o
   1   3   4        1.97       -0.12      2.14 o
   2   3   4        0.18        1.10      2.59 o
   3   3   4      964.78      956.73      9.98 o
   4   3   4        0.27       -3.79      3.79 o
   5   3   4       10.36        5.88      4.25 o
   6   3   4        2.98        2.58      4.45 o
   7   3   4       20.92       42.98      9.04 o
  -8   4   4        0.35        2.67      6.79 o
  -7   4   4        0.12        2.71     17.54 o
  -6   4   4        2.31        3.57      3.76 o
  -5   4   4       89.93       90.77      3.54 o
  -4   4   4       52.06       45.60      1.97 o
  -3   4   4       48.10       46.25      1.65 o
  -2   4   4      491.86      470.31      5.55 o
  -1   4   4      338.19      331.16      4.70 o
   0   4   4        5.22        1.79      3.66 o
   1   4   4      118.01      128.06      3.85 o
   2   4   4       67.81       65.80      2.04 o
   3   4   4       98.80       94.01      3.23 o
   4   4   4       81.20       92.21      5.03 o
   5   4   4       59.14       63.45      5.33 o
   6   4   4        0.18        1.88      4.86 o
  -8   5   4        0.76        1.15     10.11 o
  -7   5   4        1.56       -1.00      5.41 o
  -6   5   4       69.96       59.37      5.23 o
  -5   5   4       10.37       11.02      2.54 o
  -4   5   4       32.99       33.98      1.87 o
  -3   5   4       74.62       76.52      2.18 o
  -2   5   4       63.88       49.66      1.90 o
  -1   5   4       26.24       23.84      2.30 o
   0   5   4       13.04       15.56      2.88 o
   1   5   4      102.79      106.41      3.28 o
   2   5   4       33.80       39.75      2.38 o
   3   5   4       34.41       40.57      4.42 o
   4   5   4      246.99      270.55      8.38 o
   5   5   4        2.84       -0.58      3.95 o
   6   5   4       12.60       14.24      7.74 o
  -8   6   4        3.64       42.09     15.32 o
  -7   6   4        7.04       10.83      7.09 o
  -6   6   4        9.85        7.79      4.22 o
  -5   6   4        0.21        0.58      1.78 o
  -4   6   4       22.68       18.15      1.85 o
  -3   6   4      186.97      183.40      3.54 o
  -2   6   4      113.75      118.81      2.82 o
  -1   6   4        9.68       11.46      1.73 o
   0   6   4        1.01        4.59      1.61 o
   1   6   4       13.39       13.48      2.40 o
   2   6   4      455.51      457.49      8.37 o
   3   6   4       10.32       20.86      6.61 o
   4   6   4        3.51        0.66      6.05 o
   5   6   4        4.67        5.83      6.20 o
   6   6   4       28.89       42.73      6.65 o
  -7   7   4        2.04        3.93      7.83 o
  -6   7   4        0.75        4.21      3.95 o
  -5   7   4        4.36       10.05      2.62 o
  -4   7   4       75.20       68.42      2.92 o
  -3   7   4      707.14      680.61      8.05 o
  -2   7   4        0.04        0.50      1.69 o
  -1   7   4       34.39       34.43      2.02 o
   0   7   4       17.34       12.41      2.10 o
   1   7   4        1.84        5.45      3.08 o
   2   7   4        9.01        5.55      5.82 o
   3   7   4        1.27       -4.17      4.61 o
   4   7   4        0.80       -1.36      4.32 o
   5   7   4        4.92        3.06      5.91 o
  -7   8   4        0.82        1.10     10.17 o
  -6   8   4        2.24        5.29     10.23 o
  -5   8   4        9.37       15.54      3.12 o
  -4   8   4       35.07       32.19      2.69 o
  -3   8   4      175.30      163.57      5.48 o
  -2   8   4       17.39       19.51      2.80 o
  -1   8   4        8.93        1.91      2.22 o
   0   8   4       26.81       24.46      2.87 o
   1   8   4       50.63       55.84      4.00 o
   2   8   4        0.00        0.61      2.30 o
   3   8   4        6.21       -2.41      4.71 o
   4   8   4        6.60        4.85      5.45 o
   5   8   4       20.50       28.78      6.40 o
  -6   9   4        0.11       -2.76     15.03 o
  -5   9   4        1.78       -4.03      4.03 o
  -4   9   4       18.35       21.35      2.89 o
  -3   9   4       10.77        4.57      5.15 o
  -2   9   4        1.88        2.37      2.52 o
  -1   9   4       51.90       40.91      2.94 o
   0   9   4        6.15       -1.64      4.02 o
   1   9   4       41.33       45.72      3.67 o
   2   9   4       18.58       11.41      6.70 o
   3   9   4       39.61       38.80      5.73 o
   4   9   4        4.25       11.62      6.42 o
   5   9   4       14.46       23.63      6.85 o
  -6  10   4        1.23        0.87     14.43 o
  -5  10   4       20.27       28.20     10.54 o
  -4  10   4       82.73       91.45      6.72 o
  -3  10   4        0.01        5.13      9.95 o
  -2  10   4        0.49       -1.81      7.28 o
  -1  10   4        3.34       -5.42      5.82 o
   0  10   4       25.27       39.22      9.87 o
   1  10   4        0.13        3.68      4.97 o
   2  10   4       10.17        3.28      5.69 o
   3  10   4        0.38        9.92      6.38 o
   4  10   4       16.07       19.64      6.90 o
  -5  11   4        8.27        5.77      7.11 o
  -4  11   4       10.78        1.20     12.74 o
  -3  11   4        4.38        0.09      5.83 o
  -2  11   4        2.70       -3.36      9.73 o
  -1  11   4       31.39       12.72      8.96 o
   0  11   4        4.40       -1.46      5.48 o
   1  11   4        8.03       14.40      5.74 o
   2  11   4        0.90       -4.53      6.05 o
   3  11   4        5.70        6.38      7.45 o
  -4  12   4       21.44       27.97     10.22 o
  -3  12   4        0.18      -12.12     12.12 o
  -2  12   4        5.68      -11.37     11.37 o
  -1  12   4        0.04        1.57     14.41 o
   0  12   4        5.18       12.39     21.99 o
   1  12   4        1.68        4.66      5.83 o
   2  12   4       10.32       15.19      9.19 o
  -1  13   4       10.64       40.31     27.60 o
   0  13   4        1.48      -14.63     14.63 o
  -2 -14   5        0.69        4.03     14.68 o
  -1 -14   5        4.93       -0.44      7.35 o
   0 -14   5        0.33        5.03     10.07 o
   1 -14   5        3.48       11.77      9.88 o
   2 -14   5        0.01        0.65      8.90 o
  -3 -13   5        2.45       25.76     13.75 o
  -2 -13   5       10.89        0.36      6.24 o
  -1 -13   5       16.54       30.05      6.89 o
   0 -13   5        0.48       -6.57      6.57 o
   1 -13   5        0.44        0.26      6.64 o
   2 -13   5        0.49        2.10      7.71 o
   3 -13   5        0.13       12.66     16.39 o
  -4 -12   5        3.74       -6.30      6.30 o
  -3 -12   5        0.07       -5.74      5.74 o
  -2 -12   5        1.04        0.44      6.43 o
  -1 -12   5       73.03       66.81      7.11 o
   0 -12   5        2.29        0.75     21.22 o
   1 -12   5        0.01       -4.02      4.70 o
   2 -12   5       68.06       64.15      9.42 o
   3 -12   5       40.62       12.16      8.39 o
   4 -12   5        0.12       15.05     12.15 o
  -5 -11   5        0.43       -9.01      9.01 o
  -4 -11   5        3.77       11.51      7.03 o
  -3 -11   5        8.91       12.86      5.39 o
  -2 -11   5       58.59       53.88      4.13 o
  -1 -11   5       10.29        6.51      5.20 o
   0 -11   5        1.53       -0.98      2.03 o
   1 -11   5        0.92        0.74      5.10 o
   2 -11   5       19.02       38.86      8.37 o
   3 -11   5        4.26        2.99      5.92 o
   4 -11   5        1.86       12.54      7.19 o
   5 -11   5        1.21       -6.41      6.41 o
  -6 -10   5        0.58       -1.65      7.44 o
  -5 -10   5        0.02       11.39      7.32 o
  -4 -10   5       18.56       23.48      5.74 o
  -3 -10   5       84.63       86.51      4.64 o
  -2 -10   5      201.10      200.92      5.42 o
  -1 -10   5        3.20        3.53      2.70 o
   0 -10   5        0.55       -1.41      1.71 o
   1 -10   5        2.74       -3.93      8.75 o
   2 -10   5       28.95       35.26      6.52 o
   3 -10   5        9.50        1.69      4.97 o
   4 -10   5        1.80        1.39      5.40 o
   5 -10   5        2.12       -2.57      5.65 o
  -6  -9   5       15.96       37.93      8.85 o
  -5  -9   5        0.00       -4.50      4.50 o
  -4  -9   5       20.28       29.60      6.32 o
  -3  -9   5      159.48      155.49      5.63 o
  -2  -9   5       38.13       38.66      3.49 o
  -1  -9   5        8.52        2.26      3.98 o
   0  -9   5       11.26       12.46      2.38 o
   1  -9   5       35.65       31.63      6.36 o
   2  -9   5        1.35       -1.46      4.37 o
   3  -9   5        0.02        0.20      4.90 o
   4  -9   5        0.36       -4.95      4.95 o
   5  -9   5       20.73       23.58      9.49 o
   6  -9   5        7.62       -8.45     13.86 o
  -7  -8   5        0.10        2.37      9.09 o
  -6  -8   5        0.12        2.67      6.48 o
  -5  -8   5       11.26        6.42      5.70 o
  -4  -8   5       92.13       86.83      4.34 o
  -3  -8   5      264.32      260.91      6.68 o
  -2  -8   5        4.23       11.95      4.13 o
  -1  -8   5       11.56       10.93      2.20 o
   0  -8   5        9.99        8.04      1.64 o
   1  -8   5       89.79       90.10      3.69 o
   2  -8   5        4.52       17.28      4.74 o
   3  -8   5        4.20        2.26      2.25 o
   4  -8   5        8.44       -1.47      4.40 o
   5  -8   5       14.68       21.21      7.35 o
   6  -8   5        0.00        0.85      7.30 o
  -7  -7   5        5.95        6.34      8.61 o
  -6  -7   5        0.02        3.79      5.19 o
  -5  -7   5       27.09       27.22      2.97 o
  -4  -7   5       10.16        7.01      2.81 o
  -3  -7   5       49.44       59.03      3.60 o
  -2  -7   5       31.43       30.80      3.02 o
  -1  -7   5       15.87       20.76      1.99 o
   0  -7   5      421.83      415.10      7.03 o
   1  -7   5        3.51        1.78      2.97 o
   2  -7   5       10.95       12.43      2.47 o
   3  -7   5        0.69        0.25      2.13 o
   4  -7   5        1.76        0.37      2.31 o
   5  -7   5        3.47       -1.03      3.58 o
   6  -7   5        5.67        6.83      7.99 o
  -7  -6   5       12.05        3.96     17.40 o
  -6  -6   5        1.12        5.65      4.62 o
  -5  -6   5       42.08       46.90      3.47 o
  -4  -6   5       83.45       85.53      3.38 o
  -3  -6   5       98.54       98.58      3.59 o
  -2  -6   5        1.42       -2.03      2.03 o
  -1  -6   5       35.45       35.42      2.50 o
   0  -6   5      109.61      106.20      3.58 o
   1  -6   5       10.61        7.17      1.75 o
   2  -6   5        0.71        2.52      1.49 o
   3  -6   5        4.99        3.50      1.97 o
   4  -6   5       17.90       20.97      2.65 o
   5  -6   5       27.60       28.80      5.14 o
   6  -6   5        8.52       11.93      4.59 o
   7  -6   5        0.53        2.98     16.04 o
  -7  -5   5        0.86        3.72      5.67 o
  -6  -5   5        0.05       -1.65      2.38 o
  -5  -5   5      137.24      135.12      3.98 o
  -4  -5   5     1241.17     1228.48     13.35 o
  -3  -5   5       85.81      100.06      3.45 o
  -2  -5   5      283.20      260.43      6.38 o
  -1  -5   5        4.18        1.49      1.90 o
   0  -5   5      280.88      277.46      5.86 o
   1  -5   5       76.60       77.77      2.67 o
   2  -5   5        9.42       12.18      1.78 o
   3  -5   5      277.55      295.74      4.62 o
   4  -5   5        2.01       -2.16      2.57 o
   5  -5   5       11.90        9.14      3.79 o
   6  -5   5       68.71       70.15      5.58 o
   7  -5   5        0.02        2.62      7.87 o
  -8  -4   5        7.23        3.12      7.68 o
  -7  -4   5        2.32       -5.64      5.64 o
  -6  -4   5       35.48       34.21      3.02 o
  -5  -4   5       40.33       35.76      2.93 o
  -4  -4   5        1.57       -1.43      2.30 o
  -3  -4   5       26.85       36.38      2.25 o
  -2  -4   5      102.61      128.04      4.43 o
  -1  -4   5     1407.30     1516.08     24.48 o
   0  -4   5        4.35        3.46      1.50 o
   1  -4   5      326.62      316.92      4.47 o
   2  -4   5        3.94        0.90      1.38 o
   3  -4   5       69.97       77.46      2.40 o
   4  -4   5       40.06       41.40      2.76 o
   5  -4   5        7.78       10.65      3.21 o
   6  -4   5        0.03       -5.49      5.49 o
   7  -4   5        2.34        0.49      6.10 o
  -8  -3   5        2.80       24.69      9.27 o
  -7  -3   5        4.51        1.10      5.39 o
  -6  -3   5      102.23       96.22      3.75 o
  -5  -3   5       25.49       27.94      2.11 o
  -4  -3   5       11.58       17.03      1.90 o
  -3  -3   5      212.58      229.86      5.11 o
  -2  -3   5       39.09       49.86      2.62 o
  -1  -3   5      200.34      182.56      4.88 o
   0  -3   5      989.12      949.40      9.82 o
   1  -3   5      139.78      142.30      2.82 o
   2  -3   5      520.43      586.71      6.46 o
   3  -3   5        9.30       10.75      1.67 o
   4  -3   5       18.52       16.39      2.45 o
   5  -3   5        7.84        2.13      2.85 o
   6  -3   5       11.85        9.94      4.27 o
   7  -3   5        0.12       15.02      6.31 o
  -8  -2   5        0.00       -5.17      8.35 o
  -7  -2   5       17.73       12.72      5.37 o
  -6  -2   5      114.64      114.07      3.45 o
  -5  -2   5      608.89      610.15      9.92 o
  -4  -2   5        0.20        0.80      1.40 o
  -3  -2   5      653.25      640.89      8.56 o
  -2  -2   5       79.25       72.70      2.66 o
  -1  -2   5     1068.95     1051.91     15.12 o
   0  -2   5     1324.01     1292.26     11.73 o
   1  -2   5       96.60       87.63      1.91 o
   2  -2   5      901.74      938.89      9.03 o
   3  -2   5        5.26        6.85      1.73 o
   4  -2   5       13.09       12.39      2.53 o
   5  -2   5      187.15      182.25      4.91 o
   6  -2   5       33.96       43.41      6.68 o
   7  -2   5        0.28       -4.52      7.92 o
  -8  -1   5       12.44       31.01      7.18 o
  -7  -1   5        2.03       -0.61      5.31 o
  -6  -1   5       81.54       74.38      4.99 o
  -5  -1   5      395.57      397.54      6.36 o
  -4  -1   5       21.98       23.44      1.53 o
  -3  -1   5        2.59        0.29      1.95 o
  -2  -1   5     1825.96     1844.25     19.34 o
  -1  -1   5      658.88      639.03      7.15 o
   0  -1   5      236.36      224.01      3.49 o
   1  -1   5       65.63       51.37      1.73 o
   2  -1   5      150.20      149.20      2.72 o
   3  -1   5       19.66       25.19      1.68 o
   4  -1   5       60.66       67.63      2.51 o
   5  -1   5      441.19      437.25      6.70 o
   6  -1   5        1.47       -1.89      3.69 o
   7  -1   5        9.81        3.07      8.00 o
  -8   0   5        9.16        7.33      9.20 o
  -7   0   5       16.21       21.35      8.70 o
  -6   0   5        1.72       -3.09      3.09 o
  -5   0   5       28.32       25.29      5.10 o
  -4   0   5       59.37       60.51      1.78 o
  -3   0   5      200.25      199.45      3.24 o
  -2   0   5      459.67      439.16      5.50 o
  -1   0   5      182.27      173.32      3.25 o
   0   0   5      214.55      216.10      3.68 o
   1   0   5      787.66      894.54      8.72 o
   2   0   5       31.15       24.92      2.14 o
   3   0   5      111.22      106.95      2.55 o
   4   0   5       46.69       47.28      2.31 o
   5   0   5        5.92        4.99      2.66 o
   6   0   5       26.52       20.42      3.78 o
   7   0   5        9.00        5.78      6.22 o
  -8   1   5       19.25       18.92      6.65 o
  -7   1   5       18.44       22.17      8.03 o
  -6   1   5      315.35      313.63      8.22 o
  -5   1   5       92.01       81.57      3.81 o
  -4   1   5       98.98      106.65      2.61 o
  -3   1   5      145.15      154.17      2.66 o
  -2   1   5       57.36       63.40      1.81 o
  -1   1   5      267.48      253.97      4.16 o
   0   1   5       92.83       87.90      3.23 o
   1   1   5     1407.38     1511.95     14.43 o
   2   1   5      246.42      273.21      6.76 o
   3   1   5        9.92        8.77      1.88 o
   4   1   5      744.39      748.53      9.05 o
   5   1   5       12.05        9.64      2.80 o
   6   1   5        6.86       21.40      9.28 o
   7   1   5        1.54        7.79      8.20 o
  -8   2   5        2.19        4.13      5.68 o
  -7   2   5        6.75        9.70      4.78 o
  -6   2   5       42.02       43.57      4.38 o
  -5   2   5      173.78      169.15      5.45 o
  -4   2   5       52.07       44.57      2.02 o
  -3   2   5       49.95       51.00      1.92 o
  -2   2   5        4.04        1.81      1.33 o
  -1   2   5      138.16      122.30      2.52 o
   0   2   5       21.05       18.04      1.97 o
   1   2   5       44.20       46.74      2.80 o
   2   2   5       43.55       47.18      2.20 o
   3   2   5        5.71        4.11      1.60 o
   4   2   5     1048.80     1067.53     14.26 o
   5   2   5        4.84        5.88      2.58 o
   6   2   5       35.09       35.81      6.35 o
   7   2   5       14.24       30.93      9.04 o
  -8   3   5        0.50       -0.38      7.78 o
  -7   3   5       23.69       30.30      6.18 o
  -6   3   5       37.94       39.73      7.44 o
  -5   3   5       18.93       15.48      5.16 o
  -4   3   5      113.84      117.60      3.03 o
  -3   3   5      972.21      965.71     10.11 o
  -2   3   5      121.25      110.50      2.47 o
  -1   3   5        0.03        1.48      2.61 o
   0   3   5      892.46      914.03     11.55 o
   1   3   5       38.69       46.83      2.83 o
   2   3   5      221.28      208.29      3.65 o
   3   3   5       64.48       64.30      3.32 o
   4   3   5       10.17        7.30      2.75 o
   5   3   5       75.64       80.58      5.74 o
   6   3   5       10.70       13.35      4.88 o
  -8   4   5        0.04        4.66      6.03 o
  -7   4   5       10.11       -0.45      9.97 o
  -6   4   5        1.12       12.46      5.86 o
  -5   4   5       19.70       20.18      3.17 o
  -4   4   5       12.21       11.09      1.85 o
  -3   4   5       19.53       17.45      2.00 o
  -2   4   5      339.66      378.61      5.30 o
  -1   4   5      132.80      131.56      4.66 o
   0   4   5       84.65       91.48      4.61 o
   1   4   5      232.93      230.15      5.46 o
   2   4   5       94.27       94.74      2.72 o
   3   4   5      222.94      209.52      4.31 o
   4   4   5       36.73       35.25      4.27 o
   5   4   5        5.81        7.38      4.61 o
   6   4   5        3.21        3.49      5.19 o
  -8   5   5        0.31       -2.79      6.76 o
  -7   5   5       17.04        3.53      6.35 o
  -6   5   5        7.94       -4.29      5.23 o
  -5   5   5        5.34        5.99      2.24 o
  -4   5   5        0.52        0.55      3.16 o
  -3   5   5       12.25       12.48      1.63 o
  -2   5   5        7.49        6.28      1.72 o
  -1   5   5        0.69        3.72      1.86 o
   0   5   5       37.26       35.78      2.74 o
   1   5   5       88.79       87.24      4.05 o
   2   5   5        0.03        7.81      3.21 o
   3   5   5     1554.00     1602.41     24.61 o
   4   5   5       34.67       35.05      4.68 o
   5   5   5       39.41       39.65      5.31 o
   6   5   5       38.62       64.45      7.08 o
  -7   6   5        3.13        6.01      8.34 o
  -6   6   5       24.19       26.57      4.40 o
  -5   6   5       21.77       19.19      2.60 o
  -4   6   5      205.06      199.78      3.90 o
  -3   6   5       56.69       60.14      2.40 o
  -2   6   5       66.90       69.96      2.43 o
  -1   6   5       29.61       27.65      2.32 o
   0   6   5        2.27        1.14      1.66 o
   1   6   5       23.24       30.62      4.05 o
   2   6   5       65.82       66.39      4.58 o
   3   6   5        6.04        2.31      5.23 o
   4   6   5        0.22        2.32      4.09 o
   5   6   5        0.08       -1.62      5.91 o
   6   6   5       38.56       60.60     13.77 o
  -7   7   5        1.04       -6.84     12.21 o
  -6   7   5        0.05       -2.83      4.12 o
  -5   7   5        0.95       -0.80      2.85 o
  -4   7   5        7.97        3.06      3.06 o
  -3   7   5       94.16       92.97      3.15 o
  -2   7   5      138.41      137.88      3.54 o
  -1   7   5       90.15       88.22      2.66 o
   0   7   5        2.15        3.32      1.95 o
   1   7   5       80.59       78.57      4.14 o
   2   7   5      162.43      160.54      5.79 o
   3   7   5       24.46       25.43      5.78 o
   4   7   5        1.31        3.05      3.98 o
   5   7   5        0.01        7.97      5.73 o
  -7   8   5        5.36       12.26      8.29 o
  -6   8   5        0.01       15.61      8.62 o
  -5   8   5        4.18        4.64      3.05 o
  -4   8   5        1.05        0.88      5.06 o
  -3   8   5        0.13        1.40      2.20 o
  -2   8   5       30.40       28.20      2.46 o
  -1   8   5       26.89       26.36      2.21 o
   0   8   5       42.20       48.04      3.85 o
   1   8   5       12.15       11.18      3.49 o
   2   8   5      170.89      180.90      8.99 o
   3   8   5        1.71       -3.51      7.93 o
   4   8   5        5.98        4.54      5.24 o
   5   8   5       27.52       40.94      8.09 o
  -6   9   5        0.83       15.09      7.23 o
  -5   9   5       20.39       34.92      5.44 o
  -4   9   5       24.88       20.86      7.92 o
  -3   9   5       28.44       40.40      8.24 o
  -2   9   5       46.65       48.29      3.80 o
  -1   9   5       12.24       11.08      3.43 o
   0   9   5        0.02        1.66      5.69 o
   1   9   5       79.70       75.70      6.82 o
   2   9   5       55.44       53.38      6.39 o
   3   9   5        1.01       -2.71      5.91 o
   4   9   5       19.84       19.91      6.28 o
  -6  10   5        0.41       -5.46      7.64 o
  -5  10   5        0.05       -6.89      6.89 o
  -4  10   5       63.39       45.39      5.94 o
  -3  10   5        3.23        2.63      4.75 o
  -2  10   5        0.75       -7.95      9.52 o
  -1  10   5        4.36       11.54      4.24 o
   0  10   5       35.24       36.22      6.75 o
   1  10   5        4.67       24.86     11.57 o
   2  10   5        0.47       10.17      5.96 o
   3  10   5        0.00       -6.73      6.73 o
  -5  11   5        2.08       -3.68      8.14 o
  -4  11   5        1.78        9.40      6.17 o
  -3  11   5        0.59       -6.10      6.10 o
  -2  11   5        0.84       11.51      5.34 o
  -1  11   5       15.96       10.45      4.86 o
   0  11   5        3.79       -6.11      7.22 o
   1  11   5       20.47       11.82     11.77 o
   2  11   5        5.12       -2.97      6.46 o
   3  11   5        0.69       -2.33      9.04 o
  -4  12   5        3.46       -2.87      7.98 o
  -3  12   5        0.33      -11.84     11.84 o
  -1  12   5        0.65        5.79      7.86 o
   0  12   5        5.77        0.32     12.22 o
   1  12   5        9.31        9.75      9.34 o
  -2  13   5        7.52       -5.84     14.08 o
  -1  13   5       10.72       59.24     16.55 o
  -2 -14   6        2.10       -4.28     21.04 o
  -1 -14   6        2.34        1.07      6.89 o
   0 -14   6        2.43       -3.95      9.70 o
   1 -14   6        1.04       -8.54      8.54 o
   2 -14   6        0.31       -3.59     10.51 o
  -3 -13   6        0.12       -8.70      9.88 o
  -2 -13   6       41.45       46.96      7.55 o
  -1 -13   6       19.97       14.95      8.60 o
   0 -13   6       27.80       26.68     10.28 o
   1 -13   6        3.28       -0.05      6.86 o
   2 -13   6       10.79        4.59      7.59 o
   3 -13   6       13.88      -10.71     10.71 o
  -4 -12   6        1.67       10.91      6.45 o
  -3 -12   6        4.15        9.58      5.76 o
  -2 -12   6       48.04       44.77      6.70 o
  -1 -12   6       36.37       36.70      6.70 o
   0 -12   6        8.49        2.94     11.77 o
   1 -12   6        4.63       15.08      7.56 o
   2 -12   6        1.42        2.97     10.12 o
   3 -12   6       62.36       77.07      8.99 o
   4 -12   6        0.00       -6.03      6.85 o
  -5 -11   6        0.13        5.47     10.59 o
  -4 -11   6        0.73       -0.05      5.73 o
  -3 -11   6       16.53       12.04      4.36 o
  -2 -11   6       35.42       40.03      3.91 o
  -1 -11   6        8.68       12.76      4.66 o
   0 -11   6        0.62       -0.94      3.19 o
   1 -11   6       29.94       34.20      3.63 o
   2 -11   6       14.08       20.33      6.03 o
   3 -11   6       37.25       36.05      9.39 o
   4 -11   6       10.84       11.20      7.06 o
   5 -11   6        1.55       -3.64      7.31 o
  -6 -10   6       13.85        3.71     12.17 o
  -5 -10   6        5.36        5.70      5.16 o
  -4 -10   6        0.67       11.33      4.93 o
  -3 -10   6       48.05       45.93      4.11 o
  -2 -10   6       19.55       22.79      3.27 o
  -1 -10   6       77.64       80.81      5.97 o
   0 -10   6        0.00       -0.23      2.76 o
   1 -10   6        2.86       -8.87      8.87 o
   2 -10   6      118.89      137.89     10.52 o
   3 -10   6        0.07        2.37      6.34 o
   4 -10   6       11.06       -5.30      5.90 o
   5 -10   6        2.53       -4.92     11.04 o
  -6  -9   6        3.65       -7.05      7.05 o
  -5  -9   6        4.59        0.57      5.16 o
  -4  -9   6       12.63        8.72      6.53 o
  -3  -9   6      834.51      861.49     14.11 o
  -2  -9   6       30.86       39.52      3.42 o
  -1  -9   6       10.28       10.82      3.67 o
   0  -9   6       37.38       40.55      3.60 o
   1  -9   6       13.33       22.39      2.38 o
   2  -9   6       83.47       95.85      6.83 o
   3  -9   6        2.74       -5.40      7.82 o
   4  -9   6        0.03        9.48      7.05 o
   5  -9   6        0.11        8.06     10.25 o
  -7  -8   6       19.36       18.77     12.47 o
  -6  -8   6        0.02       -5.67      5.67 o
  -5  -8   6        0.07        2.96      6.20 o
  -4  -8   6       62.37       52.30      4.01 o
  -3  -8   6        5.08       19.29      3.44 o
  -2  -8   6       28.54       26.18      3.53 o
  -1  -8   6       43.16       41.64      2.95 o
   0  -8   6       24.66       22.64      3.34 o
   1  -8   6        0.75        2.10      3.51 o
   2  -8   6      151.16      155.11      5.13 o
   3  -8   6       28.01       22.28      3.38 o
   4  -8   6        7.22        6.98      2.98 o
   5  -8   6        6.10       -6.04      6.67 o
   6  -8   6        0.05       -3.12      9.00 o
  -7  -7   6       47.31       68.88     10.20 o
  -6  -7   6        1.41        0.76      4.31 o
  -5  -7   6       49.75       46.74      3.61 o
  -4  -7   6      483.14      509.65      9.80 o
  -3  -7   6      131.44      135.51      5.89 o
  -2  -7   6      237.80      249.42      6.63 o
  -1  -7   6        0.01       -2.25      2.25 o
   0  -7   6      166.93      181.03      4.64 o
   1  -7   6       69.67       69.99      3.23 o
   2  -7   6       70.90       74.31      3.90 o
   3  -7   6      139.43      140.96      4.48 o
   4  -7   6        0.00        8.64      3.38 o
   5  -7   6        0.03       -5.23      5.46 o
   6  -7   6       18.53       28.38     12.93 o
  -7  -6   6        1.29        1.29      6.23 o
  -6  -6   6       41.07       44.73      4.71 o
  -5  -6   6       32.06       31.23      2.93 o
  -4  -6   6      979.22     1001.75     12.74 o
  -3  -6   6       76.20       80.80      3.78 o
  -2  -6   6        0.04        5.22      2.97 o
  -1  -6   6       32.09       38.21      2.63 o
   0  -6   6        0.30        2.51      2.79 o
   1  -6   6       92.14       90.67      2.98 o
   2  -6   6        1.10       -0.32      1.97 o
   3  -6   6        5.52        3.39      2.40 o
   4  -6   6        0.09       -0.47      3.55 o
   5  -6   6       24.12       27.32      4.12 o
   6  -6   6        6.51        4.75      5.17 o
  -7  -5   6        0.04        4.69      5.73 o
  -6  -5   6        2.39       -1.62      5.10 o
  -5  -5   6      107.34       95.62      3.58 o
  -4  -5   6       14.92       14.96      3.91 o
  -3  -5   6        4.53        7.00      2.87 o
  -2  -5   6       71.48       75.73      3.92 o
  -1  -5   6      895.92      994.66     15.77 o
   0  -5   6        0.21        2.05      1.93 o
   1  -5   6      179.61      178.53      3.88 o
   2  -5   6       66.23       73.58      2.45 o
   3  -5   6       93.67       98.78      3.28 o
   4  -5   6        5.87        0.58      2.69 o
   5  -5   6       17.21       21.14      4.88 o
   6  -5   6       56.86       64.76      7.22 o
  -8  -4   6       11.77       25.81      7.91 o
  -7  -4   6        0.44       -6.12      6.99 o
  -6  -4   6       29.67       23.42      3.04 o
  -5  -4   6      255.44      251.23      5.19 o
  -4  -4   6        1.01       -0.08      2.07 o
  -3  -4   6      200.41      228.69      4.95 o
  -2  -4   6       43.63       47.26      3.02 o
  -1  -4   6       40.20       35.17      4.19 o
   0  -4   6        7.75        6.12      3.09 o
   1  -4   6       94.73       99.11      2.77 o
   2  -4   6      374.24      392.93      5.20 o
   3  -4   6        0.39        1.51      1.91 o
   4  -4   6        0.12        1.85      2.24 o
   5  -4   6        0.50        0.27      4.26 o
   6  -4   6        1.42        8.82      4.69 o
   7  -4   6        2.31       -4.54      5.80 o
  -8  -3   6        0.14       -5.81      6.78 o
  -7  -3   6       45.49       60.58      7.75 o
  -6  -3   6       50.86       57.01      6.13 o
  -5  -3   6      937.13      928.60     11.16 o
  -4  -3   6        2.85        4.93      1.76 o
  -3  -3   6        8.18        2.01      2.69 o
  -2  -3   6        2.47        2.87      2.53 o
  -1  -3   6      111.16      110.43      3.40 o
   0  -3   6      112.95      110.00      2.93 o
   1  -3   6      241.46      247.27      3.96 o
   2  -3   6       37.03       41.32      1.95 o
   3  -3   6       10.10       11.87      2.08 o
   4  -3   6        2.35        1.01      2.46 o
   5  -3   6      227.39      217.17      7.71 o
   6  -3   6       32.82       28.46      5.70 o
   7  -3   6        4.20        9.06     10.50 o
  -8  -2   6        6.05        2.73      5.40 o
  -7  -2   6        6.19        3.26      4.72 o
  -6  -2   6      167.06      153.84      4.19 o
  -5  -2   6       21.72       18.51      1.74 o
  -4  -2   6        2.19        3.16      1.64 o
  -3  -2   6        7.90        5.24      3.83 o
  -2  -2   6     2569.03     2794.08     31.57 o
  -1  -2   6      306.72      296.64      4.17 o
   0  -2   6      368.93      369.76      4.71 o
   1  -2   6      648.18      673.84      6.61 o
   2  -2   6       39.38       36.83      1.93 o
   3  -2   6       21.48       17.63      1.88 o
   4  -2   6       11.05       11.20      2.60 o
   5  -2   6       42.46       43.08      3.60 o
   6  -2   6        1.71        7.05      4.54 o
   7  -2   6        3.04       -5.08     11.86 o
  -8  -1   6        1.79        7.70      8.90 o
  -7  -1   6        0.39       -1.80      4.46 o
  -6  -1   6      151.34      141.49      6.58 o
  -5  -1   6        0.07        0.40      1.93 o
  -4  -1   6        0.06        4.74      1.60 o
  -3  -1   6      383.74      428.90      7.07 o
  -2  -1   6        2.68        1.19      1.63 o
  -1  -1   6      253.68      227.97      3.47 o
   0  -1   6      440.65      447.77      5.26 o
   1  -1   6     1690.37     1844.33     16.30 o
   2  -1   6       21.35       24.84      1.64 o
   3  -1   6        5.76        3.30      2.18 o
   4  -1   6        5.96        3.63      1.88 o
   5  -1   6        8.11        3.05      3.09 o
   6  -1   6       26.33       27.95      5.07 o
   7  -1   6        9.80       20.09     13.53 o
  -8   0   6        2.71        8.77      5.06 o
  -7   0   6       24.02       21.79      4.83 o
  -6   0   6       26.39       28.11      4.81 o
  -5   0   6        2.21       24.61      7.10 o
  -4   0   6       44.62       45.93      1.90 o
  -3   0   6       22.48       23.25      1.95 o
  -2   0   6        2.72        8.34      8.69 o
  -1   0   6      612.27      582.13      7.55 o
   0   0   6       31.55       34.78      1.86 o
   1   0   6       53.21       52.26      2.15 o
   2   0   6       31.43       26.22      2.03 o
   3   0   6        0.67       -1.58      1.58 o
   4   0   6      181.62      178.16      4.43 o
   5   0   6       26.48       34.35      4.59 o
   6   0   6       29.84       38.66      5.53 o
   7   0   6        0.99       -3.94      6.53 o
  -8   1   6        0.71        2.93      5.30 o
  -7   1   6       22.11       31.99      4.65 o
  -6   1   6       21.65       19.30      4.20 o
  -5   1   6        2.03        8.88      3.00 o
  -4   1   6        1.65        1.17      1.15 o
  -3   1   6     1570.78     1583.15     16.00 o
  -2   1   6       10.02       13.52      2.38 o
  -1   1   6        3.50       -0.14      1.63 o
   0   1   6      455.28      456.58      6.24 o
   1   1   6       26.01       23.82      2.02 o
   2   1   6       54.41       45.12      2.31 o
   3   1   6        0.22       -1.29      2.94 o
   4   1   6      255.30      265.64      5.35 o
   5   1   6        0.30       -2.95      2.95 o
   6   1   6        0.00       -1.35      4.12 o
  -8   2   6       18.19       28.79      7.46 o
  -7   2   6        2.09        2.21      6.01 o
  -6   2   6       58.21       54.48      4.88 o
  -5   2   6       37.46       34.45      5.04 o
  -4   2   6      191.28      212.06      3.48 o
  -3   2   6      176.92      188.06      3.55 o
  -2   2   6        0.02       -1.49      1.49 o
  -1   2   6        3.47        0.66      1.93 o
   0   2   6      132.62      140.57      4.03 o
   1   2   6      174.02      195.68      4.83 o
   2   2   6        2.65        7.27      1.76 o
   3   2   6      367.72      385.91      6.49 o
   4   2   6        0.17        1.14      2.89 o
   5   2   6       11.42       15.28      4.28 o
   6   2   6        2.89        2.42      4.61 o
  -8   3   6        0.18       -4.79      6.72 o
  -7   3   6        2.88       -6.68      7.78 o
  -6   3   6        2.94        0.28      3.67 o
  -5   3   6       43.48       44.59      4.16 o
  -4   3   6        3.16       -0.45      1.27 o
  -3   3   6        1.66        0.78      1.55 o
  -2   3   6      225.12      210.81      4.11 o
  -1   3   6      142.11      150.07      3.25 o
   0   3   6      216.82      253.05      5.43 o
   1   3   6       81.65       79.64      3.44 o
   2   3   6       28.35       29.95      2.15 o
   3   3   6      218.06      212.59      5.01 o
   4   3   6        5.66        4.81      4.66 o
   5   3   6       15.66       24.16      4.87 o
   6   3   6        7.22        8.53      5.60 o
  -8   4   6        8.23        2.05      6.18 o
  -7   4   6        1.25       -3.39      4.42 o
  -6   4   6        9.60        2.56      6.17 o
  -5   4   6        4.71        2.35      2.03 o
  -4   4   6      125.95      126.18      3.10 o
  -3   4   6        3.15        6.15      1.86 o
  -2   4   6        9.77       12.64      1.88 o
  -1   4   6      309.10      302.31      5.10 o
   0   4   6      137.94      154.83      4.47 o
   1   4   6       33.97       40.38      3.20 o
   2   4   6       12.24       13.30      3.50 o
   3   4   6      105.89      104.41      3.56 o
   4   4   6        0.12       -3.32      4.20 o
   5   4   6        9.06       11.32      5.35 o
   6   4   6        6.58       -3.84      5.97 o
  -8   5   6        4.20       10.05      7.96 o
  -7   5   6        0.32       -4.95      4.95 o
  -6   5   6        6.22        4.94      3.78 o
  -5   5   6       92.17       93.81      4.73 o
  -4   5   6       48.47       47.33      2.34 o
  -3   5   6       17.00       20.88      1.94 o
  -2   5   6        0.58       -1.53      1.73 o
  -1   5   6        3.62        8.64      1.93 o
   0   5   6       70.44       65.96      3.38 o
   1   5   6        9.17        8.50      3.65 o
   2   5   6      575.88      571.37      9.88 o
   3   5   6        1.80        0.38      1.98 o
   4   5   6        8.33       16.89      6.30 o
   5   5   6        2.89        1.07      6.54 o
   6   5   6        6.39        3.85      7.33 o
  -7   6   6        4.02        0.49      6.09 o
  -6   6   6       14.67       10.12      5.44 o
  -5   6   6        7.36        4.18      2.81 o
  -4   6   6        5.95        5.33      3.04 o
  -3   6   6        0.12       -2.02      2.02 o
  -2   6   6      270.55      271.73      4.66 o
  -1   6   6        1.00        1.68      3.27 o
   0   6   6       21.04       14.68      3.39 o
   1   6   6       13.47       16.45      4.75 o
   2   6   6        2.67        4.26      3.72 o
   3   6   6       39.63       43.58      4.80 o
   4   6   6       21.66       16.71      4.74 o
   5   6   6       14.37       14.24      6.79 o
  -7   7   6        1.97       15.16      8.68 o
  -6   7   6        0.05        4.24      4.16 o
  -5   7   6        7.56       10.58      4.78 o
  -4   7   6        3.19        4.01      2.11 o
  -3   7   6       20.44       29.48      3.65 o
  -2   7   6        5.44        6.50      3.41 o
  -1   7   6        0.84       -2.90      2.90 o
   0   7   6        0.92        2.62      1.98 o
   1   7   6        3.87        2.22      3.96 o
   2   7   6      107.84      126.76      5.92 o
   3   7   6        0.07       -5.21      5.21 o
   4   7   6        1.73        5.85      4.81 o
   5   7   6        0.04       -3.49      6.08 o
  -7   8   6        0.09        0.78     12.72 o
  -6   8   6        5.07       15.33     11.33 o
  -5   8   6        3.89       -2.79      4.70 o
  -4   8   6       27.99       31.71      6.18 o
  -3   8   6       37.41       30.46      2.84 o
  -2   8   6      148.96      139.42      4.22 o
  -1   8   6       13.77        9.62      2.15 o
   0   8   6        9.87       10.31      3.99 o
   1   8   6      515.68      547.01     12.22 o
   2   8   6       60.34       61.52      7.19 o
   3   8   6        1.94        1.80      6.37 o
   4   8   6        5.03       11.02      5.82 o
  -6   9   6        0.60       -7.53      9.42 o
  -5   9   6        0.01       10.02      5.02 o
  -4   9   6       23.21       34.04      6.73 o
  -3   9   6        2.72        8.82      3.95 o
  -2   9   6        8.73        1.95      2.63 o
  -1   9   6        0.02        8.25      3.86 o
   0   9   6        4.41        8.05      8.66 o
   1   9   6        1.12        3.06      4.97 o
   2   9   6        9.06        3.47      5.74 o
   3   9   6        0.63       22.04      8.67 o
   4   9   6       26.96       44.16      9.44 o
  -5  10   6        1.13       -3.94      6.86 o
  -4  10   6       38.59       47.33      6.38 o
  -3  10   6        6.87       -7.47      7.47 o
  -2  10   6        0.34        2.68      6.69 o
  -1  10   6        7.26        0.10      4.82 o
   0  10   6       15.30       13.52      5.35 o
   1  10   6        1.44       -5.79      5.79 o
   2  10   6        8.53        3.20      5.66 o
   3  10   6       12.27       26.33     21.69 o
  -5  11   6        4.76       -3.10     10.48 o
  -4  11   6        7.34       -5.15     12.07 o
  -3  11   6        9.26        4.72     18.24 o
  -2  11   6       13.40       14.49      7.57 o
  -1  11   6        6.37        6.12      9.91 o
   0  11   6       81.87       93.42      8.00 o
   1  11   6       21.16       30.88      6.82 o
   2  11   6        4.40        2.47      7.73 o
  -3  12   6        2.28       -3.14     18.45 o
  -2  12   6        0.00        6.27      8.79 o
  -1  12   6        0.03       -2.93     11.95 o
   0  12   6       12.80       14.57      9.16 o
   1  12   6        3.55        6.71     21.65 o
  -1 -14   7        0.56        1.10     10.46 o
   0 -14   7        5.34       -2.97     10.10 o
   1 -14   7        0.08      -11.29     11.38 o
  -3 -13   7        4.55        4.90     10.02 o
  -2 -13   7        5.86       18.07     12.95 o
  -1 -13   7        1.58      -10.26     10.26 o
   0 -13   7       22.87       57.28     11.02 o
   1 -13   7        0.06       -9.22     13.23 o
   2 -13   7        0.00        4.94      9.52 o
   3 -13   7        2.19        6.74     15.20 o
  -4 -12   7        0.16       -5.78      6.59 o
  -3 -12   7        0.66        5.22      6.11 o
  -2 -12   7        1.13        1.22      4.46 o
  -1 -12   7        0.26       14.30      9.73 o
   0 -12   7        2.00       -8.40      8.40 o
   1 -12   7        0.58       -6.46      6.46 o
   2 -12   7       11.60       13.81     20.24 o
   3 -12   7        4.89       -3.98      8.64 o
   4 -12   7        4.56       -0.08      6.80 o
  -5 -11   7        1.11        1.26      5.88 o
  -4 -11   7       20.19       31.12      5.50 o
  -3 -11   7        0.19       -0.68      4.74 o
  -2 -11   7        0.53        7.77      3.76 o
  -1 -11   7        0.15       -3.08      3.08 o
   0 -11   7        0.75        4.57      3.80 o
   1 -11   7        4.00       -1.39      7.26 o
   2 -11   7        0.02       -5.01      7.55 o
   3 -11   7      135.40      125.38     16.26 o
   4 -11   7        3.47       -5.99      9.18 o
  -5 -10   7        1.23        1.50      5.22 o
  -4 -10   7        1.21       -4.11      4.11 o
  -3 -10   7       58.88       55.35      4.42 o
  -2 -10   7       39.78       39.69      3.72 o
  -1 -10   7       21.79       24.53      3.66 o
   0 -10   7        9.67        7.60      2.43 o
   1 -10   7        0.02        2.51      6.16 o
   2 -10   7       38.15       46.67      8.59 o
   3 -10   7        3.14       15.61      7.29 o
   4 -10   7        9.50        2.75      8.41 o
   5 -10   7        0.18       -9.28     10.60 o
  -6  -9   7       14.32       16.07      7.96 o
  -5  -9   7        0.00        6.95      4.84 o
  -4  -9   7       55.28       54.22      4.87 o
  -3  -9   7        5.90        5.84      4.03 o
  -2  -9   7        4.53       14.04      4.81 o
  -1  -9   7        4.16        2.58      3.19 o
   0  -9   7       10.86        7.07      3.47 o
   1  -9   7        9.97        2.78      9.00 o
   2  -9   7      105.60      108.70      7.53 o
   3  -9   7        5.17        4.82      7.17 o
   4  -9   7        1.58       -0.27      5.97 o
   5  -9   7        1.31        5.19      8.02 o
  -6  -8   7        8.00        2.95      7.06 o
  -5  -8   7       16.26       15.47      4.99 o
  -4  -8   7       47.41       50.54      4.15 o
  -3  -8   7        0.73        0.71      3.22 o
  -2  -8   7       23.81       24.58      3.42 o
  -1  -8   7       62.68       68.01      5.23 o
   0  -8   7       22.38       18.99      4.24 o
   1  -8   7        1.08        2.24      5.41 o
   2  -8   7      175.12      175.84      8.22 o
   3  -8   7       10.96       10.37      4.63 o
   4  -8   7        1.19       -2.58      6.85 o
   5  -8   7        0.38       -6.16      6.16 o
   6  -8   7        7.38        7.01     13.19 o
  -7  -7   7        8.70        7.78      8.46 o
  -6  -7   7       12.04       13.38      4.76 o
  -5  -7   7       40.64       46.09      3.67 o
  -4  -7   7      110.46      103.00      4.45 o
  -3  -7   7      127.48      124.56      5.35 o
  -2  -7   7        0.42       -3.41      3.41 o
  -1  -7   7        0.68        6.87      3.18 o
   0  -7   7       42.83       42.76      3.59 o
   1  -7   7       24.94       25.48      3.36 o
   2  -7   7       23.07       25.86      4.86 o
   3  -7   7       10.33        3.15      4.48 o
   4  -7   7        2.18        1.43      3.66 o
   5  -7   7       69.93       73.86      7.32 o
   6  -7   7        6.41        3.22     11.76 o
  -7  -6   7        3.32        0.17      5.42 o
  -6  -6   7        7.80        6.34      3.58 o
  -5  -6   7        1.00        3.05      3.89 o
  -4  -6   7      253.68      241.11      6.07 o
  -3  -6   7       15.57       19.21      3.03 o
  -2  -6   7       21.86       28.35      3.59 o
  -1  -6   7       37.35       40.78      3.20 o
   0  -6   7        1.04       -0.31      2.18 o
   1  -6   7      154.05      154.93      4.22 o
   2  -6   7        8.88       15.82      3.22 o
   3  -6   7        3.19        0.84      2.49 o
   4  -6   7        6.04        5.11      3.93 o
   5  -6   7        0.91        1.99      7.73 o
   6  -6   7        4.52        7.66      6.42 o
  -7  -5   7        6.32       -1.50      5.77 o
  -6  -5   7       16.74       19.92      2.95 o
  -5  -5   7        1.64       -2.30      2.30 o
  -4  -5   7       71.50       64.38      3.27 o
  -3  -5   7      118.79      112.89      4.39 o
  -2  -5   7       64.17       73.23      3.73 o
  -1  -5   7       60.96       69.75      4.19 o
   0  -5   7        9.37        8.62      2.78 o
   1  -5   7      112.30      112.91      3.31 o
   2  -5   7        7.95        9.72      2.01 o
   3  -5   7       10.20        9.18      2.94 o
   4  -5   7        1.67        5.24      3.83 o
   5  -5   7        0.92       -3.60      4.28 o
   6  -5   7        0.07        6.37      5.48 o
  -8  -4   7       31.66       30.41      7.99 o
  -7  -4   7        6.09        2.78      4.99 o
  -6  -4   7        8.50        9.23      2.73 o
  -5  -4   7      412.76      413.36      7.01 o
  -4  -4   7       17.95       19.45      2.72 o
  -3  -4   7       34.37       29.14      2.70 o
  -2  -4   7        0.89       -0.32      2.26 o
  -1  -4   7       26.90       32.85      2.62 o
   0  -4   7      102.50       90.34      3.31 o
   1  -4   7        2.88        0.63      1.79 o
   2  -4   7       84.98       90.37      2.67 o
   3  -4   7        1.28       -2.44      2.44 o
   4  -4   7       97.20       91.45      4.67 o
   5  -4   7       73.61       70.24      6.40 o
   6  -4   7        7.88       -3.36      7.26 o
  -8  -3   7        3.18        9.18      6.81 o
  -7  -3   7        1.42       -2.09      5.00 o
  -6  -3   7        0.09        3.07      3.25 o
  -5  -3   7      553.43      551.42      8.85 o
  -4  -3   7       29.79       34.30      2.77 o
  -3  -3   7        3.12       -0.78      2.32 o
  -2  -3   7      373.52      388.46      6.54 o
  -1  -3   7       72.26       78.41      4.77 o
   0  -3   7      994.03      999.79     11.57 o
   1  -3   7      411.48      427.20      5.07 o
   2  -3   7        1.66        1.47      1.54 o
   3  -3   7        1.56        0.82      2.32 o
   4  -3   7        8.36        5.74      2.96 o
   5  -3   7        4.55       -0.77      4.93 o
   6  -3   7       11.13        7.14      5.52 o
  -8  -2   7        1.24        5.62      6.12 o
  -7  -2   7        4.20       -4.36      4.57 o
  -6  -2   7       61.35       52.43      3.95 o
  -5  -2   7       21.85       23.88      2.71 o
  -4  -2   7        1.18       -0.03      1.83 o
  -3  -2   7        8.01        4.84      2.00 o
  -2  -2   7      280.59      333.02      6.35 o
  -1  -2   7        0.11       -0.18      1.76 o
   0  -2   7     1116.60     1125.16     11.06 o
   1  -2   7      416.41      417.24      5.15 o
   2  -2   7       23.08       27.43      1.87 o
   3  -2   7       33.52       35.25      2.22 o
   4  -2   7       20.81       17.80      2.92 o
   5  -2   7        9.11        6.14      4.03 o
   6  -2   7       11.87       14.64     15.80 o
  -8  -1   7        0.31       10.55      6.66 o
  -7  -1   7        9.54       -0.52      3.81 o
  -6  -1   7       74.49       65.00      7.99 o
  -5  -1   7       15.85       15.35      1.96 o
  -4  -1   7       89.51       96.34      3.33 o
  -3  -1   7       36.00       32.71      2.19 o
  -2  -1   7        0.13       -2.13      2.13 o
  -1  -1   7      197.46      187.50      3.94 o
   0  -1   7      296.39      311.42      4.87 o
   1  -1   7      432.15      490.02      6.73 o
   2  -1   7        6.54        7.35      2.06 o
   3  -1   7      248.42      245.51      4.87 o
   4  -1   7        0.80       -2.54      2.72 o
   5  -1   7       11.82       16.67      4.27 o
   6  -1   7        0.15       -6.01      6.01 o
  -8   0   7        0.06       -2.63      5.38 o
  -7   0   7       12.55       -2.07      3.93 o
  -6   0   7      677.60      695.97     14.36 o
  -5   0   7        0.35        0.23      1.98 o
  -4   0   7      121.89      120.62      3.25 o
  -3   0   7      398.76      426.62      6.05 o
  -2   0   7       89.62      107.46      3.94 o
  -1   0   7       10.58        8.60      2.64 o
   0   0   7      103.90      100.48      5.53 o
   1   0   7      109.30      121.33      2.69 o
   2   0   7        3.37        0.45      1.59 o
   3   0   7       36.28       39.31      2.55 o
   4   0   7      231.50      224.34      5.46 o
   5   0   7        0.05       -3.78      3.78 o
   6   0   7        1.56        3.05      4.62 o
  -8   1   7        2.55       -2.00      6.15 o
  -7   1   7        7.23       12.82      4.36 o
  -6   1   7        0.05       -2.04      3.81 o
  -5   1   7        0.04        1.39      3.20 o
  -4   1   7       15.75        8.35      1.91 o
  -3   1   7      284.80      278.98      4.54 o
  -2   1   7       63.22       69.48      3.49 o
  -1   1   7      384.78      372.06      5.90 o
   0   1   7       58.23       60.32      3.35 o
   1   1   7        9.63        9.70      2.04 o
   2   1   7        2.97        1.29      1.58 o
   3   1   7        5.81        4.53      2.39 o
   4   1   7      115.90      110.69      4.03 o
   5   1   7        3.57        5.90      3.13 o
   6   1   7        3.73       10.02      5.20 o
  -8   2   7        0.70        4.05      6.17 o
  -7   2   7       29.63       33.12      5.77 o
  -6   2   7       15.69        1.10      6.75 o
  -5   2   7        8.18       11.90      2.68 o
  -4   2   7       36.20       29.04      1.91 o
  -3   2   7       56.45       70.17      2.25 o
  -2   2   7       49.44       45.64      2.37 o
  -1   2   7        3.73       11.29      3.12 o
   0   2   7      985.86     1055.62     13.59 o
   1   2   7       29.74       32.88      2.29 o
   2   2   7        1.40       -0.32      2.09 o
   3   2   7        1.50       -0.51      2.68 o
   4   2   7        7.21        8.43      2.64 o
   5   2   7        0.37       -4.55      4.55 o
   6   2   7        1.11        6.15      6.92 o
  -8   3   7        0.54        5.30      5.57 o
  -7   3   7      158.09      178.90      7.87 o
  -6   3   7        2.40        8.57      3.95 o
  -5   3   7        1.98        2.04      2.22 o
  -4   3   7      133.47      146.77      3.44 o
  -3   3   7        0.06       -0.65      1.39 o
  -2   3   7        7.28        2.38      2.44 o
  -1   3   7       93.00      100.88      3.64 o
   0   3   7      264.48      277.91      5.99 o
   1   3   7        2.73       -1.82      2.53 o
   2   3   7        1.79        9.80      4.15 o
   3   3   7      825.63      819.68     12.64 o
   4   3   7       20.65       28.61      4.27 o
   5   3   7        4.41        6.68      4.83 o
   6   3   7       14.17       14.33      6.02 o
  -8   4   7        3.51       -4.01     11.45 o
  -7   4   7       16.31       17.35      8.53 o
  -6   4   7       17.61       19.97      4.47 o
  -5   4   7       50.73       48.10      3.23 o
  -4   4   7      100.80       89.29      2.81 o
  -3   4   7       14.91       15.86      2.17 o
  -2   4   7       78.15       78.24      2.69 o
  -1   4   7        2.72        7.11      2.15 o
   0   4   7        0.86       -2.03      2.48 o
   1   4   7       26.22       17.14      7.39 o
   2   4   7        8.04        7.72      2.84 o
   3   4   7      394.69      388.79      7.26 o
   4   4   7       49.89       57.75      5.49 o
   5   4   7       19.54       21.95      5.14 o
  -7   5   7        1.39        6.01      6.53 o
  -6   5   7        4.38       -4.18      4.18 o
  -5   5   7       34.21       36.25      2.66 o
  -4   5   7       30.82       32.05      2.34 o
  -3   5   7        3.86        3.72      2.07 o
  -2   5   7        5.87        0.25      2.50 o
  -1   5   7      336.97      330.72      5.93 o
   0   5   7        1.64       -3.58      3.58 o
   1   5   7       42.58       55.32      5.70 o
   2   5   7       19.43       16.53      2.28 o
   3   5   7        9.52       12.47      2.90 o
   4   5   7       71.34       70.91      5.54 o
   5   5   7        3.45       -1.82      6.30 o
  -7   6   7        1.95        2.85     19.25 o
  -6   6   7        2.56        2.49      3.68 o
  -5   6   7        2.59        4.30      4.04 o
  -4   6   7       36.44       40.00      2.55 o
  -3   6   7       16.30       16.75      2.27 o
  -2   6   7       26.30       20.31      2.67 o
  -1   6   7      140.56      141.92      5.16 o
   0   6   7        0.67       -4.58      4.58 o
   1   6   7        0.96        0.84      4.86 o
   2   6   7      770.99      765.39     14.70 o
   3   6   7        1.92        3.42      4.14 o
   4   6   7        6.84        2.69      5.59 o
   5   6   7        1.00       19.01      6.12 o
  -7   7   7        1.90        0.34      8.44 o
  -6   7   7        0.97       -0.37      5.88 o
  -5   7   7       26.45       23.09      3.88 o
  -4   7   7        0.77       -0.50      2.42 o
  -3   7   7       61.76       54.50      2.97 o
  -2   7   7       81.20       73.15      3.38 o
  -1   7   7        0.09       -1.51      2.46 o
   0   7   7        2.88       -0.57      2.42 o
   1   7   7       46.49       52.46      5.54 o
   2   7   7      343.86      352.78     15.63 o
   3   7   7        0.14       -5.35      5.35 o
   4   7   7        9.86        5.47      5.05 o
  -6   8   7        0.05       39.56     13.08 o
  -5   8   7        9.78        3.86      4.46 o
  -4   8   7       12.23       -2.34      4.36 o
  -3   8   7        4.12        2.16      3.03 o
  -2   8   7      113.11      108.93      4.09 o
  -1   8   7        3.88        1.41      2.79 o
   0   8   7        8.58        9.32      2.85 o
   1   8   7        1.25        0.08      5.58 o
   2   8   7        0.80       -2.67      7.76 o
   3   8   7        2.60       -6.19      6.19 o
   4   8   7        0.01       -3.07      5.54 o
  -6   9   7        0.05        1.89     12.54 o
  -5   9   7       13.01        3.62      8.49 o
  -4   9   7        2.77        3.50      4.60 o
  -3   9   7        0.07       -1.63      8.24 o
  -2   9   7       22.59       28.77      3.69 o
  -1   9   7        4.81        0.61      4.06 o
   0   9   7       33.46       34.42      6.00 o
   1   9   7      118.83      117.74      8.20 o
   2   9   7        3.13       -2.19      9.47 o
   3   9   7        3.88        5.52      6.96 o
  -5  10   7        0.14        5.35      7.07 o
  -4  10   7       10.90       15.67      5.87 o
  -3  10   7        6.41        6.59      4.98 o
  -2  10   7        2.40        7.52      7.51 o
  -1  10   7        0.27       -7.09      7.16 o
   0  10   7        5.30        3.49      5.24 o
   1  10   7      132.38      141.41      9.17 o
   2  10   7        0.39        3.41      8.32 o
  -4  11   7       10.35       14.71      8.48 o
  -3  11   7        2.00       10.73     11.37 o
  -2  11   7        0.03        5.52      8.31 o
  -1  11   7        1.03       -2.17     16.22 o
   0  11   7        0.67       -6.96      6.96 o
   1  11   7        2.79       -2.98      6.54 o
  -2  12   7        1.30      -11.74     14.34 o
  -1  12   7       23.19       20.96     14.16 o
   0 -14   8       10.05       12.29      9.54 o
  -3 -13   8        0.02       -8.27      8.27 o
  -2 -13   8        0.08      -13.11     14.20 o
  -1 -13   8        0.02       18.14     14.24 o
   0 -13   8       13.92        7.08      8.21 o
   1 -13   8        2.90       -4.34     13.07 o
   2 -13   8       11.85       10.58     13.09 o
  -4 -12   8       22.70       27.07      8.66 o
  -3 -12   8        0.16       -3.79      5.57 o
  -2 -12   8        0.00       11.79      4.64 o
  -1 -12   8        3.04       -6.38      6.38 o
   0 -12   8        0.60       -1.40     13.40 o
   1 -12   8        0.15      -11.28     11.28 o
   2 -12   8       25.05       24.32      8.62 o
   3 -12   8        4.06       24.37     14.43 o
  -5 -11   8        7.45        4.05      6.85 o
  -4 -11   8        2.48       10.49      6.12 o
  -3 -11   8        3.00        0.05      4.47 o
  -2 -11   8       19.92        8.75      6.18 o
  -1 -11   8       56.02       49.16      6.64 o
   0 -11   8        5.42       -3.28      4.83 o
   1 -11   8        0.58       -4.95      9.15 o
   2 -11   8        0.21        0.50     14.07 o
   3 -11   8       14.16        0.72     14.45 o
   4 -11   8        3.14       -6.10      6.41 o
  -5 -10   8        0.54        1.94      4.50 o
  -4 -10   8       38.86       38.98      4.42 o
  -3 -10   8        4.60       10.73      6.11 o
  -2 -10   8       50.00       54.24      4.70 o
  -1 -10   8       15.09       22.82      4.20 o
   0 -10   8       19.81       20.48      3.60 o
   1 -10   8        4.65        6.99      6.84 o
   2 -10   8      111.22      122.69     11.13 o
   3 -10   8        4.23       14.42      7.46 o
   4 -10   8        0.01        6.53      8.62 o
  -6  -9   8        4.41        1.48      5.87 o
  -5  -9   8       36.77       41.28      6.49 o
  -4  -9   8       32.05       39.80      4.27 o
  -3  -9   8        2.65        2.41      3.71 o
  -2  -9   8        6.58       14.09      3.53 o
  -1  -9   8       23.35       22.95      4.57 o
   0  -9   8        3.09        6.35      4.19 o
   1  -9   8        1.91        2.40      4.51 o
   2  -9   8       63.12       68.61      6.86 o
   3  -9   8        3.39        3.03      5.45 o
   4  -9   8        4.58       14.72      6.58 o
   5  -9   8       15.73        8.58      7.28 o
  -6  -8   8        7.68        6.12      5.47 o
  -5  -8   8        9.05        3.54      4.29 o
  -4  -8   8       75.48       66.16      4.70 o
  -3  -8   8       15.91       14.13      3.58 o
  -2  -8   8       71.71       59.90      5.87 o
  -1  -8   8       28.58       32.37      4.37 o
   0  -8   8        6.93        5.27      3.67 o
   1  -8   8      178.34      171.96      7.10 o
   2  -8   8        3.20        0.16      3.69 o
   3  -8   8        0.17       -4.38      5.41 o
   4  -8   8        0.00       -7.08      7.08 o
   5  -8   8        3.36       -4.32      6.78 o
  -7  -7   8        0.74        2.55      8.67 o
  -6  -7   8        2.99        1.94      7.16 o
  -5  -7   8        7.05       13.92      3.85 o
  -4  -7   8       68.89       69.37      4.18 o
  -3  -7   8       36.64       39.20      3.91 o
  -2  -7   8        2.53        2.20      4.23 o
  -1  -7   8       52.64       39.46      4.87 o
   0  -7   8        9.55        4.63      5.63 o
   1  -7   8      189.38      201.21      7.57 o
   2  -7   8       14.94       14.52      3.54 o
   3  -7   8       18.69       28.44      4.00 o
   5  -7   8        0.91       -5.70      6.07 o
  -7  -6   8        0.02        9.97      8.45 o
  -6  -6   8        0.51       -1.30      3.04 o
  -5  -6   8       17.95        9.33      4.24 o
  -4  -6   8        0.08       -2.57      2.57 o
  -3  -6   8       69.49       62.02      4.53 o
  -2  -6   8       20.45       17.63      2.81 o
  -1  -6   8       55.88       55.00      3.43 o
   0  -6   8        0.02        0.74      2.83 o
   1  -6   8      121.79      128.63      4.78 o
   2  -6   8       43.88       42.27      3.05 o
   3  -6   8       28.55       32.08      3.26 o
   4  -6   8       14.79       16.16      5.95 o
   5  -6   8        0.09       15.05      7.40 o
   6  -6   8        2.84       -8.95      8.95 o
  -7  -5   8        0.79       -0.83     13.00 o
  -6  -5   8        0.45       -1.13      3.42 o
  -5  -5   8       78.98       72.79      3.55 o
  -4  -5   8       13.52       14.57      3.30 o
  -3  -5   8      216.52      212.82      5.37 o
  -2  -5   8        0.81       -2.23      2.23 o
  -1  -5   8        5.87        5.37      2.12 o
   0  -5   8      246.73      240.13      5.55 o
   1  -5   8       78.97       71.26      3.58 o
   2  -5   8        1.17       -0.55      2.27 o
   3  -5   8        2.12        1.33      2.98 o
   4  -5   8       12.04       13.66      4.65 o
   5  -5   8        2.64       -0.01      7.13 o
   6  -5   8        1.66       -6.31      6.31 o
  -7  -4   8        0.38       -3.29      6.30 o
  -6  -4   8       16.34       18.05      4.20 o
  -5  -4   8      282.09      281.32      6.68 o
  -4  -4   8       46.60       43.02      3.47 o
  -3  -4   8       70.04       66.83      3.23 o
  -2  -4   8        8.59       13.04      3.38 o
  -1  -4   8       14.08       13.59      2.39 o
   0  -4   8       43.47       52.71      3.16 o
   1  -4   8        2.67       -1.99      1.99 o
   2  -4   8       25.65       31.09      2.62 o
   3  -4   8       41.08       41.59      3.24 o
   4  -4   8        1.04        6.05      3.89 o
   5  -4   8       13.71       21.84      5.31 o
   6  -4   8       15.20        9.00      5.48 o
  -8  -3   8        0.19       11.08      7.35 o
  -7  -3   8        1.07       -2.62      6.68 o
  -6  -3   8      117.70      114.04      5.54 o
  -5  -3   8        8.10        1.18      4.84 o
  -4  -3   8        0.01        6.38      2.90 o
  -3  -3   8       18.41       19.42      2.43 o
  -2  -3   8      273.08      289.22      5.66 o
  -1  -3   8      131.71      128.72      3.69 o
   0  -3   8     1145.50     1160.77     12.58 o
   1  -3   8       29.73       31.38      1.95 o
   2  -3   8        9.24       10.74      2.08 o
   3  -3   8       12.27       11.71      3.01 o
   4  -3   8        1.75        1.23      3.32 o
   5  -3   8        0.93       -1.75      4.46 o
   6  -3   8        0.56       -5.38      5.38 o
  -8  -2   8       10.02       17.90      6.14 o
  -7  -2   8        1.35        2.94      6.90 o
  -6  -2   8       97.83       95.84      5.49 o
  -5  -2   8       45.34       50.45      3.38 o
  -4  -2   8       10.43        7.97      2.99 o
  -3  -2   8      137.76      141.20      4.31 o
  -2  -2   8       14.64       13.67      1.62 o
  -1  -2   8      518.23      487.75      7.01 o
   0  -2   8     1133.07     1109.62     11.22 o
   1  -2   8       74.10       75.82      2.35 o
   2  -2   8       13.86        7.68      2.59 o
   3  -2   8        5.72        8.31      2.69 o
   4  -2   8       12.72       11.76      5.14 o
   5  -2   8        9.45        0.18      4.39 o
   6  -2   8        5.79        7.91      6.36 o
  -8  -1   8        0.77        9.87      5.36 o
  -7  -1   8        6.84        6.38      5.67 o
  -6  -1   8      191.06      196.79      9.27 o
  -5  -1   8       50.95       55.38      2.96 o
  -4  -1   8        2.83       -2.45      2.45 o
  -3  -1   8        0.57        3.29      1.86 o
  -2  -1   8        0.00       -0.88      1.76 o
  -1  -1   8        6.55        9.27      2.74 o
   0  -1   8        7.05        0.90      2.31 o
   1  -1   8        9.45       15.09      2.23 o
   2  -1   8        0.08        1.02      2.52 o
   3  -1   8       24.30       24.09      3.63 o
   4  -1   8       30.63       16.44      3.86 o
   5  -1   8        0.12       -2.53      4.85 o
   6  -1   8        6.62       15.83     13.50 o
  -8   0   8        0.18        0.16      7.01 o
  -7   0   8       55.98       68.01      5.29 o
  -6   0   8       58.03       62.14      7.45 o
  -5   0   8       63.76       61.19      2.50 o
  -4   0   8        4.26        2.19      1.66 o
  -3   0   8      333.54      339.71      5.70 o
  -2   0   8       38.63       36.02      2.26 o
  -1   0   8       78.56       70.94      3.47 o
   0   0   8        0.95        1.51      2.02 o
   1   0   8        5.25        6.25      1.80 o
   2   0   8       40.89       38.81      2.51 o
   3   0   8       10.39       15.57      3.31 o
   4   0   8        3.75        5.99      3.02 o
   5   0   8       16.47       15.44      4.36 o
   6   0   8        5.84        7.84      4.88 o
  -8   1   8        0.06       16.42      6.92 o
  -7   1   8       18.01       18.26      4.94 o
  -6   1   8       11.45       -1.98      6.04 o
  -5   1   8       58.22       58.03      2.55 o
  -4   1   8       86.39       93.27      2.82 o
  -3   1   8        0.12       -0.11      1.22 o
  -2   1   8       36.74       38.94      2.90 o
  -1   1   8       69.80       67.56      3.55 o
   0   1   8      194.81      199.61      4.16 o
   1   1   8        0.89        1.14      1.45 o
   2   1   8        5.57       13.86      4.28 o
   3   1   8       17.44       16.89      2.65 o
   4   1   8        2.18        1.05      2.91 o
   5   1   8        4.94       -0.77      4.46 o
   6   1   8        0.32        3.89      5.12 o
  -8   2   8        9.10       -8.09      8.09 o
  -7   2   8       14.69       11.36      4.85 o
  -6   2   8        0.33       -2.75      8.90 o
  -5   2   8       39.99       38.79      2.12 o
  -4   2   8       30.48       24.79      2.03 o
  -3   2   8      108.37      112.51      3.13 o
  -2   2   8       35.77       41.82      2.48 o
  -1   2   8       44.84       38.75      2.50 o
   0   2   8       13.32       13.89      1.74 o
   1   2   8       81.58       90.55      3.09 o
   2   2   8        1.29        0.05      2.17 o
   3   2   8       10.91        5.20      2.35 o
   4   2   8       17.13       24.21      3.67 o
   5   2   8        0.48       -2.40      4.43 o
   6   2   8        2.18       -0.28      6.21 o
  -8   3   8       18.27       20.44     12.31 o
  -7   3   8       12.55       13.01      4.68 o
  -6   3   8        1.19       -1.94      6.81 o
  -5   3   8       26.66       28.94      2.40 o
  -4   3   8      165.46      159.22      3.81 o
  -3   3   8        0.58        0.53      1.35 o
  -2   3   8        3.31        8.58      2.91 o
  -1   3   8       43.11       42.45      3.12 o
   0   3   8        0.19       -3.35      3.35 o
   1   3   8      125.45      115.88      6.97 o
   2   3   8        6.19        3.74      3.30 o
   3   3   8       78.47       72.64      4.65 o
   4   3   8        7.80        2.71      4.60 o
   5   3   8        0.33       -1.50      5.01 o
  -7   4   8       17.06       11.39      5.49 o
  -6   4   8        0.66        0.21      6.70 o
  -5   4   8       54.39       52.07      2.94 o
  -4   4   8        1.28        0.13      2.11 o
  -3   4   8        9.40       13.35      2.82 o
  -2   4   8        0.32        0.83      2.30 o
  -1   4   8       36.03       38.30      2.38 o
   0   4   8        0.00       -5.18      5.18 o
   1   4   8       22.95       18.71      6.31 o
   2   4   8        8.46       -1.09      2.79 o
   3   4   8       85.78       88.10      4.57 o
   4   4   8       71.98       77.95      5.92 o
   5   4   8       13.53        7.95      4.62 o
  -7   5   8        1.46        7.02      5.96 o
  -6   5   8        1.20        0.36      9.67 o
  -5   5   8       15.91       13.28      4.48 o
  -4   5   8      110.43      115.52      3.94 o
  -3   5   8        5.36        4.06      2.45 o
  -2   5   8        6.78        8.21      2.88 o
  -1   5   8        0.09        1.74      2.34 o
   0   5   8       13.73       20.52      4.88 o
   1   5   8        1.29       -2.92      5.14 o
   2   5   8        6.15        6.11      2.97 o
   3   5   8        6.53       11.08      4.84 o
   4   5   8       15.90       12.56      4.77 o
   5   5   8        0.89       -2.91      7.39 o
  -7   6   8        0.98        4.04     13.33 o
  -6   6   8        0.33       -3.18      4.71 o
  -5   6   8       19.01       16.10      3.74 o
  -4   6   8        0.06        0.68      3.52 o
  -3   6   8       46.10       53.83      2.99 o
  -2   6   8       21.93       22.19      6.10 o
  -1   6   8       76.52       81.08      6.01 o
   0   6   8        3.29        5.95      3.09 o
   2   6   8       15.84       -5.01      6.14 o
   3   6   8       12.50       14.75      4.85 o
   4   6   8        2.61        0.21      5.47 o
  -7   7   8        2.65      -12.01     14.22 o
  -6   7   8        6.55        0.36      5.17 o
  -5   7   8        6.71        0.60      6.77 o
  -4   7   8        0.02        7.80      4.19 o
  -3   7   8       34.45       29.03      3.54 o
  -2   7   8        3.15        1.13      3.28 o
  -1   7   8       35.33       35.86      4.09 o
   0   7   8        0.05       -2.73      3.91 o
   1   7   8       77.03       75.16      6.78 o
   2   7   8       29.83       24.60      5.76 o
   3   7   8        0.33        3.75      6.40 o
   4   7   8        3.80       10.38      7.38 o
  -6   8   8        2.17      -10.23     12.80 o
  -5   8   8       23.55       33.25      5.70 o
  -4   8   8        0.01       -3.81      3.81 o
  -3   8   8        3.48        6.05      4.88 o
  -2   8   8        9.48       -0.64      5.75 o
  -1   8   8       23.01        9.62      5.95 o
   0   8   8        3.33       -4.07      8.38 o
   1   8   8        1.14        0.84      7.18 o
   2   8   8       18.84        2.24      7.96 o
   3   8   8        0.13       -4.59      5.46 o
  -5   9   8        0.07        3.03      6.41 o
  -4   9   8        0.17        5.77      6.81 o
  -3   9   8        7.73        5.88      5.35 o
  -2   9   8        7.99        4.08      4.71 o
  -1   9   8        0.07       -5.32      5.32 o
   0   9   8       11.97        8.69      9.81 o
   1   9   8        1.61        6.23      6.44 o
   2   9   8        0.00       -2.21      6.74 o
   3   9   8        0.50       -6.14      6.14 o
  -5  10   8        6.53        5.31     11.73 o
  -4  10   8        0.26       -2.98     10.25 o
  -3  10   8        2.05       17.77     11.02 o
  -2  10   8        0.06       -6.62      6.62 o
  -1  10   8        2.98        5.84      5.23 o
   0  10   8       49.37       51.60      8.46 o
   1  10   8       42.16       30.31      7.60 o
   2  10   8        1.89       12.67      7.62 o
  -3  11   8        1.77        4.34      8.08 o
  -2  11   8        0.02       -9.03      9.03 o
  -1  11   8        0.66        6.40     14.00 o
   0  11   8        5.72        6.16      6.53 o
  -2 -13   9        1.02       17.40     10.83 o
  -1 -13   9        7.51       -8.54      8.54 o
   0 -13   9        1.58       -0.37     14.25 o
   1 -13   9        0.61       -3.78     15.11 o
  -4 -12   9       51.04       74.70     16.84 o
  -3 -12   9       12.27       19.15      5.73 o
  -2 -12   9       23.93        9.12     11.68 o
  -1 -12   9        1.08        9.85     10.91 o
   0 -12   9        0.24       -5.91      8.22 o
   1 -12   9        2.73       -5.05     10.91 o
   2 -12   9       18.08       21.73     19.38 o
   3 -12   9       20.85       -1.92     18.61 o
  -4 -11   9        0.42        0.34      5.14 o
  -3 -11   9       42.68       47.70      4.88 o
  -2 -11   9        0.32        5.08      4.22 o
  -1 -11   9       83.71       79.67      6.72 o
   0 -11   9        0.08       -4.76      4.76 o
   1 -11   9        2.65        0.03      7.90 o
   2 -11   9        7.93        7.34     11.67 o
   3 -11   9        1.22       -0.16     13.97 o
  -5 -10   9        7.16        4.61      5.35 o
  -4 -10   9        0.00       12.88      5.07 o
  -3 -10   9       16.26        6.43      4.23 o
  -2 -10   9        0.33       -3.90      3.90 o
  -1 -10   9       14.28        7.37      4.68 o
   0 -10   9        0.62       -2.44      8.40 o
   1 -10   9       30.66       26.67      7.72 o
   2 -10   9      206.61      225.77     13.43 o
   3 -10   9        3.83       -3.30      6.22 o
   4 -10   9        3.73        4.79      7.59 o
  -6  -9   9        3.15       -4.99     10.98 o
  -5  -9   9       72.34       81.93      5.82 o
  -4  -9   9        4.38        1.33      3.78 o
  -3  -9   9        0.02        5.81      4.00 o
  -2  -9   9        3.31        5.49      7.28 o
  -1  -9   9        0.00        3.71      3.50 o
   0  -9   9       10.96        8.00      4.72 o
   1  -9   9        1.36        0.75      6.61 o
   2  -9   9      202.15      204.59      9.64 o
   3  -9   9        1.15       -3.62      7.05 o
   4  -9   9        0.30        4.20      6.35 o
  -6  -8   9        1.67       -7.68      7.68 o
  -5  -8   9        1.50        7.59      3.95 o
  -4  -8   9        0.40        2.70      3.58 o
  -3  -8   9       19.17       21.64      4.00 o
  -2  -8   9      168.61      156.46      7.58 o
  -1  -8   9        8.22       11.62      3.64 o
   0  -8   9       60.03       55.99      5.17 o
   1  -8   9        9.78       -0.40      6.81 o
   2  -8   9        3.14       -2.21      5.10 o
   3  -8   9        0.65        9.26      6.36 o
   4  -8   9        1.57       -2.59      6.06 o
   5  -8   9       10.19        8.11      9.14 o
  -7  -7   9        1.67        8.18     12.58 o
  -6  -7   9        1.13       15.13      5.62 o
  -5  -7   9       22.38       22.22      3.98 o
  -4  -7   9        0.72        4.99      3.37 o
  -3  -7   9        3.87        8.08      6.66 o
  -2  -7   9       31.05       24.04      3.68 o
  -1  -7   9       25.98       19.09      3.52 o
   0  -7   9       20.99       23.09      3.92 o
   1  -7   9      631.41      644.58     14.94 o
   2  -7   9        2.53        0.08      3.40 o
   3  -7   9       23.95       27.85      4.49 o
   4  -7   9        0.03        1.53      7.67 o
   5  -7   9        7.19        4.89      8.13 o
  -7  -6   9        1.04        5.01      6.47 o
  -6  -6   9       50.40       56.40      4.77 o
  -5  -6   9        1.74       -2.97      4.26 o
  -4  -6   9        0.16        6.09      2.82 o
  -3  -6   9        7.58        5.64      3.31 o
  -2  -6   9        7.91        9.67      5.46 o
  -1  -6   9        3.67        7.37      2.92 o
   0  -6   9        1.35       11.37      4.31 o
   1  -6   9      694.39      715.55     12.17 o
   2  -6   9        8.81        8.27      3.02 o
   3  -6   9       29.54       38.59      4.71 o
   4  -6   9       52.36       53.84      5.77 o
   5  -6   9       12.45       10.02      5.44 o
  -7  -5   9        3.75       -5.11      6.59 o
  -6  -5   9        0.12       -3.63      3.63 o
  -5  -5   9       95.84       93.36      4.19 o
  -4  -5   9        9.81       13.57      3.63 o
  -3  -5   9       25.73       12.64      2.71 o
  -2  -5   9       44.49       41.16      3.37 o
  -1  -5   9        0.13        6.31      6.05 o
   0  -5   9      110.23      115.40      8.59 o
   1  -5   9        5.29        8.74      2.52 o
   2  -5   9       10.80       17.95      3.39 o
   3  -5   9        0.05       -0.76      3.58 o
   4  -5   9       65.74       57.10      5.09 o
   5  -5   9        0.18        6.02      5.48 o
  -7  -4   9        5.83        7.44      7.96 o
  -6  -4   9       56.42       64.45      5.21 o
  -5  -4   9       29.71       25.87      3.44 o
  -4  -4   9       27.35       27.92      3.68 o
  -3  -4   9       47.84       47.59      3.15 o
  -2  -4   9       29.96       26.83      2.36 o
  -1  -4   9       73.72       63.57      3.22 o
   0  -4   9     1263.08     1233.54     18.98 o
   1  -4   9       31.79       31.25      2.19 o
   2  -4   9        5.36       -3.10      3.10 o
   3  -4   9       13.12        9.58      4.43 o
   4  -4   9       17.47       33.85      5.56 o
   5  -4   9        7.35        3.68      6.07 o
  -8  -3   9        2.84        0.56      6.56 o
  -7  -3   9        0.02        5.53      9.99 o
  -6  -3   9        0.00        0.38      3.67 o
  -5  -3   9      103.36       99.46      4.33 o
  -4  -3   9        0.94       -3.12      3.12 o
  -3  -3   9        6.95        5.56      3.02 o
  -2  -3   9       11.76       12.74      1.70 o
  -1  -3   9       88.47       86.81      2.67 o
   0  -3   9      573.41      553.09      8.38 o
   1  -3   9       12.82       14.00      1.92 o
   2  -3   9       25.68       25.34      2.74 o
   3  -3   9       96.97      101.75      5.03 o
   4  -3   9        8.72       21.60      6.89 o
   5  -3   9        4.64       -6.77      6.77 o
   6  -3   9        4.45        1.80      7.60 o
  -8  -2   9        7.16        9.96      5.09 o
  -7  -2   9        6.64        5.63      5.85 o
  -6  -2   9      293.33      281.07      8.18 o
  -5  -2   9       16.68       24.37      2.92 o
  -4  -2   9        0.42        0.19      2.51 o
  -3  -2   9        0.16        5.10      2.99 o
  -2  -2   9       36.16       36.18      1.95 o
  -1  -2   9        5.01        3.17      1.49 o
   0  -2   9       15.56       11.32      1.69 o
   1  -2   9       47.77       43.88      2.99 o
   2  -2   9        0.09       -3.65      3.65 o
   3  -2   9      233.21      215.68      6.52 o
   4  -2   9       17.03       12.58      3.97 o
   5  -2   9       19.80       28.85      6.63 o
   6  -2   9        2.85        3.02      6.38 o
  -8  -1   9        5.97        0.07      5.22 o
  -7  -1   9       12.35        9.11      4.90 o
  -6  -1   9       28.21       28.23      4.72 o
  -5  -1   9        9.46        9.61      3.37 o
  -4  -1   9        8.17        5.06      2.50 o
  -3  -1   9       20.34       19.73      2.44 o
  -2  -1   9       22.07       23.43      3.13 o
  -1  -1   9      400.18      387.98      8.01 o
   0  -1   9       17.25       21.22      2.12 o
   1  -1   9       18.17       13.03      5.75 o
   2  -1   9       73.04       68.17      4.12 o
   3  -1   9        6.67        6.44      3.27 o
   4  -1   9       51.99       56.68      5.03 o
   5  -1   9       14.41       13.48      4.86 o
  -8   0   9        2.27        3.64      6.67 o
  -7   0   9        1.02       -3.77      5.76 o
  -6   0   9        1.30       -2.96      5.99 o
  -5   0   9       68.03       61.78      2.76 o
  -4   0   9        0.00       -1.90      2.01 o
  -3   0   9      227.79      238.24      4.35 o
  -2   0   9       25.85       27.86      2.89 o
  -1   0   9      205.00      199.21      5.77 o
   0   0   9       25.73       26.54      1.90 o
   1   0   9        9.41        0.33      2.27 o
   2   0   9      134.07      129.69      5.03 o
   3   0   9        9.90        5.39      2.48 o
   4   0   9        0.00        0.32      3.74 o
   5   0   9        2.00       -5.13      8.29 o
  -8   1   9       10.35        6.53      6.74 o
  -7   1   9       62.85       58.63      5.86 o
  -6   1   9       26.73       32.58      6.05 o
  -5   1   9       32.25       36.70      2.37 o
  -4   1   9       35.90       37.68      2.26 o
  -3   1   9      296.90      299.57      5.92 o
  -2   1   9       48.29       44.32      2.47 o
  -1   1   9        2.48        1.13      2.76 o
   0   1   9       55.74       66.22      5.33 o
   1   1   9        0.62        2.35      3.83 o
   2   1   9      196.38      182.09      6.38 o
   3   1   9        1.63       -0.24      2.37 o
   4   1   9        1.88        1.93      3.06 o
   5   1   9       22.06       17.05      5.62 o
  -8   2   9        0.27       -6.91      7.01 o
  -7   2   9      133.20      161.23      7.87 o
  -6   2   9       18.19       16.87      6.39 o
  -5   2   9        7.83        4.73      3.48 o
  -4   2   9      103.73      108.58      3.22 o
  -3   2   9        0.01        0.58      2.19 o
  -2   2   9      114.78      126.91      3.87 o
  -1   2   9       49.89       50.09      2.83 o
   0   2   9       49.63       42.32      4.58 o
   1   2   9       45.50       47.52      2.57 o
   2   2   9        0.27        0.32      2.29 o
   3   2   9       42.37       42.40      3.17 o
   4   2   9       15.49       13.76      3.76 o
   5   2   9       47.87       71.47      8.38 o
  -7   3   9        4.21        2.78      4.91 o
  -6   3   9        0.00        3.19      5.52 o
  -5   3   9        0.58        2.17      2.33 o
  -4   3   9      172.17      162.35      3.95 o
  -3   3   9        1.33       -2.61      3.00 o
  -2   3   9        0.08       -0.81      2.20 o
  -1   3   9        6.34        6.39      3.82 o
   0   3   9       38.42       53.88      6.42 o
   1   3   9       52.38       53.58      3.75 o
   2   3   9        0.84       -2.85      2.89 o
   3   3   9       14.72       20.61      3.33 o
   4   3   9       17.14       20.89      4.16 o
   5   3   9        5.74        7.07      6.91 o
  -7   4   9        2.00        3.13      6.22 o
  -6   4   9        0.06       -4.75      4.75 o
  -5   4   9       25.11       26.43      3.65 o
  -4   4   9       79.46       81.96      3.96 o
  -3   4   9        1.24        2.45      2.75 o
  -2   4   9        0.02        1.51      3.46 o
  -1   4   9      181.29      194.89      7.99 o
   0   4   9       18.31       26.53      6.20 o
   1   4   9       35.37       35.39      5.36 o
   2   4   9        3.17        0.57      3.60 o
   3   4   9       12.45        9.57      4.42 o
   4   4   9        2.74        8.45      4.46 o
   5   4   9        0.02       -6.16      6.16 o
  -7   5   9        0.03       -1.25     10.18 o
  -6   5   9        1.61        2.89      4.94 o
  -5   5   9       63.68       66.29      3.87 o
  -4   5   9        0.50       -1.20      3.14 o
  -3   5   9        0.11       -2.79      2.79 o
  -2   5   9       86.50       91.28      5.64 o
  -1   5   9        5.44        1.35      2.28 o
   0   5   9        0.02       -4.15      4.15 o
   2   5   9      130.55      131.48      5.50 o
   3   5   9       21.67       33.68      5.12 o
   4   5   9        1.18       -6.79      6.79 o
  -7   6   9        0.76        9.79      7.86 o
  -6   6   9        0.22        5.65      7.53 o
  -5   6   9       28.35       32.54      4.17 o
  -4   6   9        0.25       -1.37      3.77 o
  -3   6   9        0.26        0.82      3.40 o
  -2   6   9       49.24       46.12      3.59 o
  -1   6   9        8.23       -4.26      4.60 o
   0   6   9        0.14       -0.36      4.82 o
   1   6   9        1.79        2.17      4.95 o
   2   6   9       64.37       60.88      5.34 o
   3   6   9        1.00       -4.99      4.99 o
   4   6   9        0.75       -2.14      7.24 o
  -6   7   9        1.09       -6.91     17.66 o
  -5   7   9        0.58       -0.41      6.49 o
  -4   7   9        0.00        4.02      4.35 o
  -3   7   9        0.63        6.10      3.95 o
  -2   7   9        1.14       14.91      6.62 o
  -1   7   9       14.81        8.56      5.39 o
   0   7   9        3.75        8.48      5.30 o
   1   7   9       34.49       42.29      6.35 o
   2   7   9       43.65       50.95      7.12 o
   3   7   9        2.89       -6.56      6.56 o
  -5   8   9        0.14        4.58      6.60 o
  -4   8   9        0.48        0.38      5.69 o
  -3   8   9        4.21        3.52      4.81 o
  -2   8   9       57.49       56.10      4.99 o
  -1   8   9        2.60        8.66      8.16 o
   0   8   9        0.26        2.39      6.57 o
   1   8   9      214.92      212.52     10.86 o
   2   8   9        0.03       -6.20      6.87 o
   3   8   9        1.31       -6.39     10.30 o
  -5   9   9        1.25        0.74     12.20 o
  -4   9   9        2.74        4.05      5.75 o
  -3   9   9        0.82       -0.44      8.79 o
  -2   9   9        0.74       -2.27      5.51 o
  -1   9   9        1.45       -6.59     15.85 o
   0   9   9        8.98       -0.29      7.37 o
   1   9   9       40.35       20.29      8.21 o
   2   9   9        1.00        7.83      7.31 o
  -4  10   9        0.80        4.41      7.08 o
  -3  10   9        4.11        4.00      8.45 o
  -2  10   9        1.64       -2.94      8.50 o
  -1  10   9        3.05        6.07      8.69 o
   0  10   9       11.49       -2.87      6.76 o
   1  10   9       11.53        8.69      7.91 o
  -1 -13  10        4.88       -8.08      8.08 o
   0 -13  10        0.86      -13.79     13.79 o
  -3 -12  10        1.90        2.40      5.92 o
  -2 -12  10        0.80       -7.02      7.02 o
  -1 -12  10        9.84       22.85      8.63 o
   0 -12  10        0.34        2.78     11.52 o
   1 -12  10        0.02       -4.19     13.34 o
   2 -12  10       16.07        8.01     14.88 o
  -4 -11  10        9.98        8.07      5.43 o
  -3 -11  10       36.66       28.00      6.30 o
  -2 -11  10        0.42       10.73      4.52 o
  -1 -11  10        1.76        0.61      6.95 o
   0 -11  10        2.42        2.04      5.40 o
   1 -11  10        0.00       20.34     11.86 o
   2 -11  10       17.74       19.30     13.20 o
   3 -11  10        9.85        8.44      9.53 o
  -5 -10  10       10.11        5.65      5.24 o
  -4 -10  10        2.41       -4.30      4.30 o
  -3 -10  10       24.98       30.99      7.13 o
  -2 -10  10        6.99        6.79      4.00 o
  -1 -10  10        5.34       11.43      5.95 o
   0 -10  10        0.78        0.60      6.02 o
   1 -10  10        4.96       -0.87     14.51 o
   2 -10  10        9.15       12.90     11.94 o
   3 -10  10        0.87       -6.82      6.82 o
  -5  -9  10        1.93        6.66      4.54 o
  -4  -9  10       43.66       53.51      4.94 o
  -3  -9  10       71.13       74.78      5.56 o
  -2  -9  10        6.56        2.27      7.89 o
  -1  -9  10        3.53        5.17      4.76 o
   0  -9  10       37.53       39.96      7.97 o
   1  -9  10        0.15       -1.56     19.56 o
   2  -9  10       21.64       21.01      8.80 o
   3  -9  10        0.18       -2.98      8.35 o
   4  -9  10        1.28       -1.41      6.89 o
  -6  -8  10        3.68        9.12      6.80 o
  -5  -8  10       17.23       19.08      4.01 o
  -4  -8  10        0.67        0.50      3.64 o
  -3  -8  10        0.85        1.25      5.22 o
  -2  -8  10        0.37       -0.02      5.06 o
  -1  -8  10        2.56        9.13      5.00 o
   0  -8  10       12.70       12.02      3.93 o
   1  -8  10       85.35       82.29      6.65 o
   2  -8  10        5.81        1.42      5.49 o
   3  -8  10        1.92       -2.10      5.63 o
   4  -8  10        3.07       -5.71      8.31 o
  -6  -7  10       17.89       22.56      6.05 o
  -5  -7  10        6.42        4.86      3.81 o
  -4  -7  10        0.06       -2.24      3.63 o
  -3  -7  10        5.31        5.83      5.05 o
  -2  -7  10        0.30        1.88      3.35 o
  -1  -7  10        9.19        9.58      3.41 o
   0  -7  10       51.51       44.72      5.27 o
   1  -7  10        0.22       -1.77      6.34 o
   2  -7  10        1.91        3.29      5.26 o
   3  -7  10       26.42       23.55      4.48 o
   4  -7  10        1.56        3.92      5.60 o
   5  -7  10       18.62        4.87     13.89 o
  -7  -6  10        1.73        2.94     12.96 o
  -6  -6  10        0.60        5.52      4.15 o
  -5  -6  10        5.17       -0.45      3.93 o
  -4  -6  10        7.71        3.73      4.35 o
  -3  -6  10        6.07        4.52      5.64 o
  -2  -6  10        4.74       -1.80      3.78 o
  -1  -6  10        8.88       12.08      3.88 o
   0  -6  10       82.99       78.52      4.86 o
   1  -6  10        0.03       -1.18      2.79 o
   2  -6  10        0.71        1.75      3.27 o
   3  -6  10        3.71       -1.78      4.70 o
   4  -6  10        7.64       -4.05      4.52 o
   5  -6  10        2.02       14.21      5.83 o
  -7  -5  10       13.60       22.64      7.36 o
  -6  -5  10       28.18       33.24      4.24 o
  -5  -5  10        0.58        1.62      3.53 o
  -4  -5  10       52.93       52.37      4.16 o
  -3  -5  10        0.14        4.12      3.11 o
  -2  -5  10        3.68        3.35      2.91 o
  -1  -5  10        3.45        1.81      3.29 o
   0  -5  10      143.69      139.71      5.84 o
   1  -5  10       72.99       65.94      3.99 o
   2  -5  10        0.65        1.52      2.74 o
   3  -5  10       16.08        9.26      4.30 o
   4  -5  10        0.58       -4.23      4.25 o
   5  -5  10        4.29       -6.23      6.23 o
  -7  -4  10        7.58        5.45      6.11 o
  -6  -4  10        0.04        1.14      3.97 o
  -5  -4  10        4.20        6.26      5.52 o
  -4  -4  10       12.28        8.37      2.88 o
  -3  -4  10       26.72       21.16      2.98 o
  -2  -4  10       39.78       41.21      4.84 o
  -1  -4  10       13.87       14.32      2.17 o
   0  -4  10      100.57      110.60     10.10 o
   1  -4  10      145.10      150.87      4.07 o
   2  -4  10       21.16       24.25      3.01 o
   3  -4  10        0.62        0.95      4.87 o
   4  -4  10        1.59        1.22      5.33 o
   5  -4  10        1.14       -5.25      5.51 o
  -7  -3  10        5.75        6.44      6.33 o
  -6  -3  10        4.44        2.67      5.53 o
  -5  -3  10       10.64       12.95      3.91 o
  -4  -3  10       25.86       21.18      3.46 o
  -3  -3  10       15.81       21.49      3.54 o
  -2  -3  10        3.29        1.82      2.53 o
  -1  -3  10      396.87      384.04      9.61 o
   0  -3  10        2.39       -1.60      2.68 o
   1  -3  10      109.36      104.75      4.69 o
   2  -3  10       16.06       14.13      3.52 o
   3  -3  10       12.55       12.53      3.64 o
   4  -3  10        9.83        2.08      6.39 o
   5  -3  10       14.90        5.54      7.99 o
  -7  -2  10        8.76       19.19      6.77 o
  -6  -2  10       40.34       32.88      8.60 o
  -5  -2  10       26.58       35.06      3.98 o
  -4  -2  10       58.40       59.69      3.69 o
  -3  -2  10       31.22       28.55      3.29 o
  -2  -2  10       10.54        6.20      3.88 o
  -1  -2  10        2.30       -1.91      3.45 o
   0  -2  10       23.93       21.98      5.46 o
   1  -2  10       53.88       51.39      3.78 o
   2  -2  10       51.16       50.45      3.95 o
   3  -2  10       16.56       16.29      3.69 o
   4  -2  10        6.63        2.23      4.11 o
   5  -2  10       13.66       24.91      5.80 o
  -7  -1  10        4.09        1.74      8.02 o
  -6  -1  10       66.92       73.25      6.28 o
  -5  -1  10       23.69       29.32      3.08 o
  -4  -1  10        0.01        4.78      2.58 o
  -3  -1  10       18.98       23.15      2.32 o
  -2  -1  10       22.56       14.34      3.81 o
  -1  -1  10       17.62        8.77      7.18 o
   0  -1  10       50.23       50.62      2.97 o
   1  -1  10       20.91       17.15      3.36 o
   2  -1  10       16.83       16.91      3.43 o
   3  -1  10        6.98       13.42      5.28 o
   4  -1  10        4.41        0.70      4.36 o
   5  -1  10        9.50       14.77      5.59 o
  -7   0  10       18.14       25.35      7.43 o
  -6   0  10       19.00       28.69      5.77 o
  -5   0  10       20.21       18.20      3.07 o
  -4   0  10        0.83        4.29      1.95 o
  -3   0  10       55.11       51.00      4.22 o
  -2   0  10      220.93      213.05      6.91 o
  -1   0  10      153.60      144.22      8.56 o
   0   0  10        0.08       12.91      3.79 o
   1   0  10       95.86       97.31      4.30 o
   2   0  10        0.31       -1.06      3.10 o
   3   0  10       19.86       12.81      3.70 o
   4   0  10       12.28       14.08      4.38 o
   5   0  10        1.73       -4.82      6.61 o
  -7   1  10        0.50       10.43     12.63 o
  -6   1  10       31.28       26.37      5.68 o
  -5   1  10       34.45       37.56      2.87 o
  -4   1  10       15.38       23.47      2.75 o
  -3   1  10       37.16       39.61      3.16 o
  -2   1  10       41.43       48.32      4.20 o
  -1   1  10       14.07       22.31      5.51 o
   1   1  10       67.00       52.48      3.47 o
   2   1  10        4.65        5.54      2.65 o
   3   1  10        0.00       -2.73      2.73 o
   4   1  10       20.69       14.78      5.82 o
   5   1  10        0.17        7.64      9.03 o
  -7   2  10       25.08       19.24      7.31 o
  -6   2  10        2.87        9.67      4.81 o
  -5   2  10        0.67        2.72      3.04 o
  -4   2  10        0.03       -0.57      2.37 o
  -3   2  10        3.96        2.99      2.43 o
  -2   2  10       14.96       16.45      3.70 o
  -1   2  10       67.77       59.49      6.98 o
   0   2  10        1.23       -0.04      5.50 o
   1   2  10       17.77       13.90      2.67 o
   2   2  10        1.84        6.59      2.45 o
   3   2  10        0.04       -1.22      3.51 o
   4   2  10       42.21       49.50      6.01 o
   5   2  10       33.19       49.53      7.05 o
  -7   3  10        0.39       -3.61     17.69 o
  -6   3  10        2.15        1.74      9.54 o
  -5   3  10        2.05        7.07      3.46 o
  -4   3  10        7.22        3.70      2.96 o
  -3   3  10       55.74       58.37      3.49 o
  -2   3  10       56.63       53.58      4.10 o
  -1   3  10        3.06        0.89      5.01 o
   0   3  10       61.28       69.72      6.08 o
   1   3  10       20.85       21.79      2.66 o
   2   3  10       41.00       43.21      3.23 o
   3   3  10       29.95       32.69      4.95 o
   4   3  10        1.69       14.03      6.39 o
  -7   4  10        0.00        5.73      7.04 o
  -6   4  10        7.49        1.90      6.65 o
  -5   4  10       26.53       25.72      4.18 o
  -4   4  10        7.63        3.68      3.70 o
  -3   4  10       27.73       43.70      4.63 o
  -2   4  10       68.05       63.35      5.80 o
  -1   4  10        7.62       12.56      6.00 o
   0   4  10       13.95       14.18      2.76 o
   1   4  10        1.04        5.75      3.38 o
   2   4  10       15.47       10.94      3.89 o
   3   4  10        0.20        3.91      5.31 o
   4   4  10        5.57       15.68      6.81 o
  -7   5  10        4.64       23.47      8.92 o
  -6   5  10        0.03       -2.50     10.92 o
  -5   5  10       15.59       15.89     12.78 o
  -4   5  10        4.22        7.41      4.31 o
  -3   5  10        8.21       18.77      4.27 o
  -2   5  10       11.02       14.03      3.97 o
  -1   5  10       25.43       28.98      6.48 o
   0   5  10       13.15       25.54      6.79 o
   1   5  10        1.66       -3.02      5.91 o
   2   5  10       22.47       13.95      3.63 o
   3   5  10       48.88       55.20      7.24 o
   4   5  10       13.18        5.31      7.51 o
  -6   6  10        3.36       -4.83      8.06 o
  -5   6  10        6.58       -5.23      5.23 o
  -4   6  10        2.56       12.06      4.72 o
  -3   6  10       35.94       37.78      5.21 o
  -2   6  10      124.47      128.13      7.47 o
  -1   6  10        3.37        3.68      5.29 o
   0   6  10       18.05       22.16      5.50 o
   1   6  10       54.57       52.78      7.11 o
   2   6  10        0.36       -8.38      8.38 o
   3   6  10        1.11       -2.51      9.28 o
  -6   7  10        0.44       18.37     11.89 o
  -5   7  10        1.85        1.01      5.65 o
  -4   7  10        4.18        1.35      4.05 o
  -3   7  10        0.92        6.21      4.87 o
  -2   7  10       83.84       96.10      8.10 o
  -1   7  10        0.72        1.57      5.46 o
   0   7  10        0.04       -5.75      5.75 o
   1   7  10        0.04       -6.40      6.40 o
   2   7  10        1.99       -2.24      8.47 o
   3   7  10        0.02        4.19      7.70 o
  -5   8  10        0.55        9.51      7.43 o
  -4   8  10       16.03       22.77      5.95 o
  -3   8  10        1.98       13.41      4.41 o
  -2   8  10        5.85       10.07      5.20 o
  -1   8  10        1.63        0.83      5.44 o
   0   8  10        3.49        6.40      7.39 o
   1   8  10        0.66       -1.09      6.21 o
   2   8  10        6.34       18.67      7.97 o
  -4   9  10        0.47       -7.51      7.51 o
  -3   9  10        7.72       22.63      8.31 o
  -2   9  10        3.12      -12.15     12.15 o
  -1   9  10       12.19       -2.01     13.56 o
   0   9  10        0.51       -5.82      8.34 o
   1   9  10       13.75        2.27      7.50 o
  -3  10  10        5.58       -2.83      9.14 o
  -2  10  10        0.76       -7.62      9.14 o
  -1  10  10        0.15        0.17     11.20 o
  -2 -12  11       17.59       25.28     12.37 o
  -1 -12  11       20.08       18.25      8.96 o
   0 -12  11        0.51       -3.49      9.75 o
   1 -12  11        6.59       -6.73     10.17 o
  -4 -11  11       26.44       24.08      5.62 o
  -3 -11  11        0.96       -7.17      7.17 o
  -2 -11  11        5.60        2.25      5.33 o
  -1 -11  11       12.95       12.37      7.05 o
   0 -11  11        1.68       -0.48     11.18 o
   1 -11  11        0.93       -0.30      8.54 o
   2 -11  11       15.33       13.33     10.25 o
  -5 -10  11       76.08      107.41      7.93 o
  -4 -10  11       25.82       20.53      4.90 o
  -3 -10  11        2.18        2.10      4.75 o
  -2 -10  11        7.58       11.58      6.52 o
  -1 -10  11        5.52        6.90      6.22 o
   0 -10  11        0.30       -6.74      6.74 o
   1 -10  11        7.56        6.63      8.15 o
   2 -10  11       20.71       13.49     11.17 o
   3 -10  11        5.13       15.00      7.58 o
  -5  -9  11        9.69       11.94      4.39 o
  -4  -9  11        0.06       -0.58      4.24 o
  -3  -9  11       42.96       53.18      6.55 o
  -2  -9  11      126.64      117.96      7.93 o
  -1  -9  11        4.71        0.06      5.19 o
   0  -9  11        1.23       -7.17      7.17 o
   1  -9  11        2.90       -7.07      7.92 o
   2  -9  11        1.03       -8.29      8.29 o
   3  -9  11        0.24       -5.66      8.92 o
  -6  -8  11       34.79       40.25      6.57 o
  -5  -8  11        0.23       -0.97      4.38 o
  -4  -8  11        1.94        6.38      3.78 o
  -3  -8  11       10.38        1.25      9.00 o
  -2  -8  11       27.58       20.06      6.09 o
  -1  -8  11       27.32       23.55      6.79 o
   0  -8  11        3.54       -4.53     11.46 o
   1  -8  11      252.50      237.13     17.34 o
   2  -8  11        1.87        7.80      6.83 o
   3  -8  11       10.74       -3.85      8.27 o
   4  -8  11        0.95       -2.83      7.80 o
  -6  -7  11       66.66       91.11      6.30 o
  -5  -7  11        1.34       -2.19      4.94 o
  -4  -7  11       13.17       18.40      4.37 o
  -3  -7  11        0.07        0.99      3.68 o
  -2  -7  11        1.15        5.48      4.82 o
  -1  -7  11       10.14        8.42      5.29 o
   0  -7  11        0.07       -6.35      8.40 o
   1  -7  11      177.59      173.23     11.39 o
   2  -7  11       12.56       12.06      6.51 o
   3  -7  11        0.01       -0.34      5.39 o
   4  -7  11       14.02       14.86      7.05 o
  -6  -6  11        1.09       -2.07      4.90 o
  -5  -6  11       25.13       32.18      4.45 o
  -4  -6  11        4.16        0.36      4.20 o
  -3  -6  11      311.12      269.31      7.09 o
  -2  -6  11        5.78        0.00      3.50 o
  -1  -6  11        4.40       -3.96      5.55 o
   0  -6  11        6.34        4.69      8.48 o
   1  -6  11        0.56        3.69      6.73 o
   2  -6  11        5.56       -2.15      5.28 o
   3  -6  11        2.03        6.50      4.28 o
   4  -6  11       12.78       14.53     11.87 o
  -7  -5  11       11.48       10.60      7.34 o
  -6  -5  11        1.96        5.42      5.01 o
  -5  -5  11        1.73        3.84      4.97 o
  -4  -5  11        3.21        4.79      4.20 o
  -3  -5  11        3.70        2.05      2.75 o
  -2  -5  11      117.15      121.68      4.78 o
  -1  -5  11        8.13        2.62      3.15 o
   0  -5  11      436.55      430.56      8.93 o
   1  -5  11       27.70       24.23      2.87 o
   2  -5  11        1.59       -1.97      4.86 o
   3  -5  11        0.23        5.22      5.42 o
   4  -5  11        0.02       -4.15      5.81 o
  -7  -4  11       42.36       53.02      8.28 o
  -6  -4  11       17.30       22.27      9.18 o
  -5  -4  11        0.89       11.45      6.29 o
  -4  -4  11        6.29        2.77      3.63 o
  -3  -4  11       21.34       14.47      2.66 o
  -2  -4  11       22.27       23.26      3.60 o
  -1  -4  11        1.53        0.47      3.92 o
   0  -4  11     1449.02     1397.07     25.66 o
   1  -4  11       26.30       13.26      4.05 o
   2  -4  11        0.02       -0.40      4.73 o
   3  -4  11      112.26       91.20      6.67 o
   4  -4  11        0.21       -0.64      5.56 o
   5  -4  11       13.68        9.57      6.87 o
  -7  -3  11        2.95        2.73      8.63 o
  -6  -3  11        7.93        9.71      5.44 o
  -5  -3  11       14.55       24.00      6.67 o
  -4  -3  11       34.33       29.75      5.31 o
  -3  -3  11        6.58        9.82      2.85 o
  -2  -3  11        0.35       -2.35      2.35 o
  -1  -3  11       77.00       80.37      4.22 o
   0  -3  11      197.40      184.01      6.33 o
   1  -3  11        0.04        0.29      4.74 o
   2  -3  11       17.70       16.53      3.72 o
   3  -3  11       30.68       29.89      4.43 o
   4  -3  11        0.32       -4.58      4.58 o
   5  -3  11        0.53       -6.77      9.11 o
  -7  -2  11        3.81        2.89      6.53 o
  -6  -2  11        3.87        9.32      6.58 o
  -5  -2  11       18.60       26.82     10.03 o
  -4  -2  11       65.63       74.06      4.24 o
  -3  -2  11       66.47       69.34      3.10 o
  -2  -2  11        3.77       -3.36      5.08 o
  -1  -2  11     1033.24     1044.97     21.47 o
   0  -2  11        7.19        0.61      3.79 o
   1  -2  11        5.02       -0.36      2.89 o
   2  -2  11        3.37        5.34      3.42 o
   3  -2  11       26.38       15.57      5.36 o
   4  -2  11       10.71        5.25      6.25 o
   5  -2  11       11.01       23.92      9.44 o
  -7  -1  11        0.21        2.55      5.85 o
  -6  -1  11        1.10       -4.41      4.41 o
  -5  -1  11        7.40        7.23      3.63 o
  -4  -1  11        0.34        5.45      3.06 o
  -3  -1  11       14.97       17.18      3.77 o
  -2  -1  11       46.40       41.56      5.98 o
  -1  -1  11      775.99      777.35     17.79 o
   0  -1  11        0.14       -3.75      3.75 o
   1  -1  11        0.73        1.39      2.50 o
   2  -1  11      117.81      107.59      5.29 o
   3  -1  11       36.10       31.63      4.51 o
   4  -1  11        1.10       -4.60      4.60 o
   5  -1  11        2.47        3.79      6.30 o
  -7   0  11       17.71       16.48      8.47 o
  -6   0  11       14.72       13.08     10.44 o
  -5   0  11       19.08       21.86      6.13 o
  -4   0  11        3.57        9.47      3.53 o
  -3   0  11       15.38       17.89      4.40 o
  -2   0  11       24.75       25.89      5.80 o
  -1   0  11        2.17       -1.24      5.76 o
   0   0  11       15.24       19.87      4.22 o
   1   0  11       41.04       44.05      3.96 o
   2   0  11      181.64      159.14      6.05 o
   3   0  11        3.37       -2.75      3.95 o
   4   0  11        3.83        3.76      4.43 o
  -7   1  11        0.69      -13.68     13.68 o
  -6   1  11        0.91       -3.19     10.73 o
  -5   1  11        0.26       -3.32      5.21 o
  -4   1  11        9.20       13.99      3.15 o
  -3   1  11       21.10       17.28      3.53 o
  -2   1  11      211.43      225.39     11.17 o
  -1   1  11        9.83       13.69      6.74 o
   0   1  11        2.28        5.10      4.07 o
   1   1  11        1.55        6.68      4.60 o
   2   1  11        7.93        7.07      3.58 o
   3   1  11       76.52       90.06      5.39 o
   4   1  11        0.04        5.47      5.67 o
  -7   2  11        8.35       -2.06      9.34 o
  -6   2  11        1.91      -10.02     11.17 o
  -5   2  11        8.30        6.12      3.75 o
  -4   2  11       20.68       22.71      3.23 o
  -3   2  11       11.24       14.52      3.09 o
  -2   2  11      315.81      319.14     11.71 o
  -1   2  11        1.06        5.08      5.81 o
   0   2  11        5.50       -1.77      6.44 o
   1   2  11       19.54       21.17      3.99 o
   2   2  11       28.79       30.73      3.88 o
   3   2  11        0.67        2.65      3.94 o
   4   2  11        1.72        8.22      8.92 o
  -7   3  11        5.09       -0.15      7.91 o
  -6   3  11        2.20      -10.07     10.07 o
  -5   3  11       25.68       34.48      5.80 o
  -4   3  11       23.99       30.72      4.98 o
  -3   3  11       22.19       30.19      3.68 o
  -2   3  11        1.04       -4.02      4.36 o
  -1   3  11        0.64       13.13      6.20 o
   0   3  11        7.29       10.97      9.49 o
   1   3  11      224.34      225.06      6.53 o
   2   3  11        0.32       -1.35      4.89 o
   3   3  11        0.01       -5.02      5.02 o
   4   3  11       35.70       34.34      9.03 o
  -7   4  11        0.12       -3.65     18.18 o
  -6   4  11        1.69       -6.19     11.21 o
  -5   4  11        9.24       12.63      6.01 o
  -4   4  11       53.40       65.05      6.07 o
  -3   4  11       24.66       39.59      5.14 o
  -2   4  11        6.07        9.80      6.37 o
  -1   4  11        0.33       -6.83      6.83 o
   0   4  11       13.12        1.05      5.56 o
   1   4  11        0.14       -0.91      3.29 o
   2   4  11       57.29       64.40      5.95 o
   3   4  11        0.00       -6.51      6.51 o
  -6   5  11        0.77       15.92      8.98 o
  -5   5  11        8.14       12.79      9.94 o
  -4   5  11        0.32        7.09      9.08 o
  -3   5  11        0.95       -1.00      7.13 o
  -2   5  11       32.21       18.41      9.82 o
  -1   5  11        0.02        0.42      6.74 o
   0   5  11        4.96        0.50      6.87 o
   1   5  11       14.03       13.80      4.68 o
   2   5  11        0.44       -4.59      4.59 o
   3   5  11        9.55       16.63     12.43 o
  -6   6  11        1.61       -2.43      7.98 o
  -5   6  11        9.50        2.08      9.66 o
  -4   6  11        5.01        3.10      6.28 o
  -3   6  11       23.70       30.43      7.71 o
  -2   6  11        3.43        7.44      5.25 o
  -1   6  11       11.99       17.19      7.36 o
   0   6  11       44.30       31.85      9.70 o
   1   6  11        3.92       -6.47      6.47 o
   2   6  11        1.46       -2.41      7.14 o
  -5   7  11       20.72       15.47      8.47 o
  -4   7  11        2.74        8.52      4.77 o
  -3   7  11        1.05        3.17      5.27 o
  -2   7  11        0.81       -5.17      5.17 o
  -1   7  11        0.08        1.68      7.66 o
   0   7  11        0.69        7.97      6.23 o
   1   7  11        1.44       -3.35      7.11 o
   2   7  11        8.68        1.87      8.42 o
  -4   8  11        0.00       -7.94      7.94 o
  -3   8  11        2.99        1.20      6.00 o
  -2   8  11        0.16        5.79      8.32 o
  -1   8  11        0.99        2.87      9.54 o
   0   8  11        0.88        6.42      6.37 o
   1   8  11        0.02        3.22      7.02 o
  -3   9  11        1.16       -8.75      8.75 o
  -2   9  11        0.18       -8.99      8.99 o
  -1   9  11        1.36       -0.66      9.72 o
  -1 -12  12        1.34        8.52      9.27 o
  -3 -11  12        1.89       -5.98      5.98 o
  -2 -11  12        1.10       -0.80      5.87 o
  -1 -11  12        1.80       -6.79      6.79 o
   0 -11  12        7.46        0.35     11.43 o
   1 -11  12        0.00       -9.82      9.82 o
  -4 -10  12        1.17       -2.50      5.01 o
  -3 -10  12        0.71       16.49      7.06 o
  -2 -10  12        2.74      -13.40     13.40 o
  -1 -10  12        0.10        4.47      5.65 o
   0 -10  12        1.02       -2.15     13.43 o
   1 -10  12        3.64        9.19      6.88 o
   2 -10  12        3.98        2.30      9.33 o
  -5  -9  12        4.21       -5.32      5.32 o
  -4  -9  12        1.25        4.72      4.58 o
  -3  -9  12        1.74        6.87      5.94 o
  -2  -9  12        0.73       -4.76     13.23 o
  -1  -9  12        6.57        1.42      6.74 o
   0  -9  12        0.12        3.12      6.06 o
   1  -9  12        0.02      -10.07     10.07 o
   2  -9  12        0.03       -5.54      8.75 o
   3  -9  12        8.79        3.06      7.47 o
  -5  -8  12        0.39        6.13      5.35 o
  -4  -8  12        0.05        3.06      5.05 o
  -3  -8  12       16.96       13.06      4.93 o
  -2  -8  12        0.51        2.64      6.38 o
  -1  -8  12       11.26       25.71      6.78 o
   0  -8  12        0.14       -0.55      8.48 o
   1  -8  12        2.17       10.66      7.42 o
   2  -8  12        5.55        9.76      8.28 o
   3  -8  12       13.56       18.06     10.62 o
  -6  -7  12        8.32       -0.22      5.82 o
  -5  -7  12        1.09       -6.73      6.73 o
  -4  -7  12        9.45        1.49      4.70 o
  -3  -7  12        2.52       -0.49      5.14 o
  -2  -7  12        2.05        1.12      4.92 o
  -1  -7  12        0.18       -5.71      9.90 o
   0  -7  12        0.87        1.78      5.54 o
   1  -7  12        7.68        7.03     12.50 o
   2  -7  12        0.93       -5.52      5.52 o
   3  -7  12        0.19       11.70      6.14 o
  -6  -6  12        9.08        9.45      7.26 o
  -5  -6  12        6.56        3.88      5.42 o
  -4  -6  12        0.02       -4.97      4.97 o
  -3  -6  12        0.11       -2.63      3.64 o
  -2  -6  12        1.39        6.41      2.93 o
  -1  -6  12        2.00        5.20      5.09 o
   0  -6  12       36.59       33.17      6.78 o
   1  -6  12        5.35        2.94      5.18 o
   2  -6  12        6.31       19.93      7.51 o
   3  -6  12        3.14        3.20      5.64 o
   4  -6  12        0.81       -6.91      6.91 o
  -6  -5  12        9.70       28.94      5.90 o
  -5  -5  12        0.87       -0.94      4.37 o
  -4  -5  12        1.14       -0.73      3.85 o
  -3  -5  12       25.83       29.53      4.76 o
  -2  -5  12        5.90       -2.10      4.16 o
  -1  -5  12       62.44       58.95      4.92 o
   0  -5  12      157.99      152.58      7.26 o
   1  -5  12        6.67       11.24     18.65 o
   2  -5  12        1.10        1.47      4.85 o
   3  -5  12        1.06        8.28      6.06 o
   4  -5  12        0.47       -6.28      6.28 o
  -7  -4  12        6.54        9.14      7.61 o
  -6  -4  12       12.48       27.57      7.72 o
  -5  -4  12        0.73       -4.34      4.34 o
  -4  -4  12        7.63       -3.24      4.84 o
  -3  -4  12       23.14       23.28      3.76 o
  -2  -4  12        0.02       -0.69      2.03 o
  -1  -4  12        6.52       10.59      3.40 o
   0  -4  12       73.20       63.78      5.02 o
   1  -4  12        3.95       -3.02      4.26 o
   2  -4  12        1.62       -5.11      5.24 o
   3  -4  12        4.11        1.01     13.10 o
   4  -4  12        1.51       -8.63      8.63 o
  -7  -3  12        2.18       -7.45      7.45 o
  -6  -3  12        3.91       -4.96      7.21 o
  -5  -3  12       84.65       72.25      8.13 o
  -4  -3  12       42.53       35.07      4.83 o
  -3  -3  12       15.79       18.14      3.54 o
  -2  -3  12        0.52       -1.97      5.02 o
  -1  -3  12        0.03       -3.29      3.29 o
   0  -3  12        1.51        3.26      6.20 o
   1  -3  12        4.20        7.57      3.67 o
   2  -3  12       17.73       20.51      4.06 o
   3  -3  12        7.78        2.16      5.08 o
   4  -3  12        0.86        0.22      6.66 o
  -7  -2  12        1.90        3.71      6.91 o
  -6  -2  12        9.65       11.33     11.95 o
  -5  -2  12       13.06       14.14      4.65 o
  -4  -2  12       12.66       18.60      4.26 o
  -3  -2  12        3.82        8.00      8.62 o
  -2  -2  12       27.02       24.87     10.12 o
  -1  -2  12      139.49      147.79      7.90 o
   0  -2  12        4.16        7.70      5.94 o
   1  -2  12        2.32        7.78      3.40 o
   2  -2  12        1.35        1.13      3.71 o
   3  -2  12       16.81       12.08      4.75 o
   4  -2  12        0.59       -1.12      5.19 o
  -7  -1  12        2.38        2.74      9.67 o
  -6  -1  12       10.24        7.70      8.50 o
  -5  -1  12       20.22       17.38      6.03 o
  -4  -1  12        2.79       10.37      5.42 o
  -3  -1  12        2.63        5.29      4.44 o
  -2  -1  12      161.44      153.27      9.91 o
  -1  -1  12       41.84       42.66      6.03 o
   0  -1  12        0.11       -3.20      4.74 o
   1  -1  12        1.04       -0.70      3.44 o
   2  -1  12       14.54        3.84      4.27 o
   3  -1  12        0.41       -4.02      7.09 o
   4  -1  12        0.46        2.86      5.03 o
  -7   0  12        0.07       -4.99     10.27 o
  -6   0  12        7.09       -2.57      8.07 o
  -5   0  12        0.15        5.10      5.39 o
  -4   0  12        0.32        1.16      3.83 o
  -3   0  12       20.92       16.32      4.69 o
  -2   0  12       28.84       24.12      6.61 o
  -1   0  12       12.15        9.90      7.29 o
   0   0  12        4.54        8.30      5.00 o
   1   0  12       60.75       53.89      4.15 o
   2   0  12        5.93        4.66      3.97 o
   3   0  12       13.13       18.10      4.58 o
   4   0  12        0.17        0.45     10.01 o
  -7   1  12        2.52        6.22     13.18 o
  -5   1  12       49.76       49.89      5.19 o
  -4   1  12       15.19        9.96      4.70 o
  -3   1  12       75.56       75.00      6.31 o
  -2   1  12      238.66      249.95     12.11 o
  -1   1  12       40.42       54.43     10.43 o
   0   1  12       39.37       36.24      4.81 o
   1   1  12        4.33       -1.58      4.77 o
   2   1  12        7.41        9.26      3.78 o
   3   1  12       12.89        9.47      5.95 o
   4   1  12       14.70       25.39      7.79 o
  -7   2  12        1.48       30.58     14.15 o
  -6   2  12        1.27       -8.81     11.86 o
  -5   2  12        6.00        5.31      4.14 o
  -4   2  12        0.47       -4.61      4.61 o
  -3   2  12      101.17      107.05      7.25 o
  -2   2  12      101.61      100.06     10.51 o
  -1   2  12        0.15       -6.56      6.56 o
   0   2  12        0.00       -4.57      4.57 o
   1   2  12       70.43       62.89      5.65 o
   2   2  12        4.38        3.68      7.95 o
   3   2  12        2.43       -1.96      5.67 o
  -6   3  12        6.32        2.58      9.12 o
  -5   3  12        0.00        2.23      7.78 o
  -4   3  12       28.00       34.11      5.39 o
  -3   3  12        2.34        2.97      6.94 o
  -2   3  12        1.57        2.32      6.31 o
  -1   3  12        1.44        5.88      6.84 o
   0   3  12       16.74        4.83      5.64 o
   1   3  12        5.36        0.62      6.32 o
   2   3  12        9.85       14.22      8.29 o
   3   3  12       30.35       24.02      7.41 o
  -6   4  12        2.38      -11.53     12.26 o
  -5   4  12        7.06        3.09      6.62 o
  -4   4  12       32.27       36.79      5.63 o
  -3   4  12       30.27       18.77     10.52 o
  -2   4  12       25.64       32.57      7.43 o
  -1   4  12        0.22       -3.49      5.34 o
   0   4  12        8.75       10.31      6.16 o
   1   4  12        0.09        5.08      6.22 o
   2   4  12        1.69       -0.39      6.07 o
   3   4  12        0.07        2.68      9.74 o
  -6   5  12        0.41       -0.07     10.50 o
  -5   5  12        1.66        3.19      6.71 o
  -4   5  12       31.33       29.78      6.97 o
  -3   5  12      131.08      145.36      8.63 o
  -2   5  12        0.03       -4.36      8.32 o
  -1   5  12       32.50       41.17     13.79 o
   0   5  12       19.06        5.29      5.46 o
   1   5  12       12.28       10.55      5.57 o
   2   5  12        3.48       -9.39      9.39 o
  -5   6  12        6.44       -2.81      8.12 o
  -4   6  12        3.85       11.95      8.69 o
  -3   6  12        2.20       -7.20      7.64 o
  -2   6  12        0.25       -5.14      5.14 o
  -1   6  12       40.93       45.74     10.75 o
   0   6  12       13.88       -1.73      6.89 o
   1   6  12       11.38       16.77      6.63 o
   2   6  12        0.05        0.12      8.30 o
  -4   7  12        9.07        0.55      6.19 o
  -3   7  12        7.55        7.25      7.29 o
  -2   7  12       13.10        9.52      8.92 o
  -1   7  12        0.42        0.73      6.43 o
   0   7  12        4.18       16.06      7.62 o
   1   7  12        5.39       11.83      9.56 o
  -3   8  12        2.87        6.92     10.63 o
  -2   8  12        0.21        4.42     16.82 o
  -1   8  12        4.92       15.84     15.58 o
  -2 -11  13       10.27        5.70      7.51 o
  -1 -11  13        0.29       -7.92      8.48 o
   0 -11  13        2.93       17.11     10.41 o
  -3 -10  13        2.54        4.67      7.23 o
  -2 -10  13        0.02       -6.78      6.78 o
  -1 -10  13        1.24       -1.54     10.92 o
   0 -10  13       53.60       76.31     12.21 o
   1 -10  13        0.49        0.76      9.73 o
  -4  -9  13        9.64        9.07      6.01 o
  -3  -9  13        3.75       -6.81      6.81 o
  -2  -9  13       10.32        2.35      7.20 o
  -1  -9  13       12.78       18.76      8.83 o
   0  -9  13        1.94        0.20     16.01 o
   1  -9  13        0.14       -4.85      6.92 o
   2  -9  13        0.30      -13.55     13.55 o
  -5  -8  13        2.61       -2.72      5.16 o
  -4  -8  13        4.17        6.71      5.89 o
  -3  -8  13        6.17        8.45      4.98 o
  -2  -8  13        0.96        4.57      5.90 o
  -1  -8  13        2.97        5.88     10.46 o
   0  -8  13        1.42        5.19      7.89 o
   1  -8  13        1.42        6.09     10.76 o
   2  -8  13        4.36        4.58      7.48 o
  -5  -7  13        0.79       -5.43      5.43 o
  -4  -7  13        3.98       -3.95      5.37 o
  -3  -7  13       41.21       34.14      4.99 o
  -2  -7  13        9.36        9.30      5.46 o
  -1  -7  13       19.65       17.06     10.02 o
   0  -7  13       10.09        4.62      6.94 o
   1  -7  13        0.29        8.08     16.11 o
   2  -7  13        0.10        2.44      6.44 o
   3  -7  13        0.02        2.46      7.30 o
  -6  -6  13       23.00       42.38      6.94 o
  -5  -6  13        0.22       10.08      6.21 o
  -4  -6  13        7.30        7.97      5.23 o
  -3  -6  13        5.97       -4.39      4.45 o
  -2  -6  13       10.49       21.86      5.82 o
  -1  -6  13        2.34       -7.00      7.00 o
   0  -6  13       30.65       29.70      6.85 o
   1  -6  13        1.90        2.58      6.94 o
   2  -6  13       14.52        7.71      8.20 o
   3  -6  13        1.88       -6.64      6.64 o
  -6  -5  13        7.56       13.05      6.17 o
  -5  -5  13        7.32        1.68      5.88 o
  -4  -5  13       23.55       14.81     11.38 o
  -3  -5  13        2.69        8.47      8.69 o
  -2  -5  13        0.59       -1.29      9.44 o
  -1  -5  13        5.55       -3.52     10.14 o
   0  -5  13       33.28       37.81      7.98 o
   1  -5  13       54.14       65.93     11.09 o
   2  -5  13        0.63       -5.46      5.46 o
   3  -5  13        0.00       -2.70      6.37 o
  -6  -4  13       19.45       21.73      6.41 o
  -5  -4  13       11.00       11.44      4.54 o
  -4  -4  13       79.36       61.53      4.95 o
  -3  -4  13        0.29        7.36      5.46 o
  -2  -4  13        0.20       -2.67      6.15 o
  -1  -4  13        0.02       -4.83      6.94 o
   0  -4  13        1.13       -5.37      6.81 o
   1  -4  13       30.41       38.05      7.97 o
   2  -4  13        0.00        3.04      5.64 o
   3  -4  13        2.65       -6.56      6.56 o
  -6  -3  13       14.84       14.27      7.79 o
  -5  -3  13        1.97        4.51      4.68 o
  -4  -3  13        1.26        0.21      3.92 o
  -3  -3  13       10.67        7.49      5.23 o
  -2  -3  13        0.55        5.67      5.79 o
  -1  -3  13      287.85      281.30     11.17 o
   0  -3  13        7.03        7.55      5.76 o
   1  -3  13        0.91       -2.70      3.63 o
   2  -3  13        3.09       -1.88      3.98 o
   3  -3  13        1.03       -0.46      5.07 o
  -6  -2  13        5.91       -4.50     12.73 o
  -5  -2  13        3.32        1.23      5.82 o
  -4  -2  13        2.69        4.36      6.15 o
  -3  -2  13        0.01       -1.12      6.10 o
  -2  -2  13       35.86       42.17      6.20 o
  -1  -2  13       98.20      107.08      7.86 o
   0  -2  13        3.06        2.31      7.86 o
   1  -2  13        0.69       -0.88      3.58 o
   2  -2  13        2.87       -1.71      5.42 o
   3  -2  13        0.37       -2.07      5.66 o
  -6  -1  13        2.95       -2.03     11.95 o
  -5  -1  13      117.15      122.32      9.01 o
  -4  -1  13        2.29        1.56      5.86 o
  -3  -1  13       42.44       40.33      5.94 o
  -2  -1  13        5.69       12.70      6.74 o
  -1  -1  13       12.03       15.22      5.66 o
   0  -1  13        3.38       -5.65      5.65 o
   1  -1  13        3.28        6.81      6.50 o
   2  -1  13       26.69        7.51     10.92 o
   3  -1  13        8.50       11.56     10.08 o
  -6   0  13       18.82       17.80     13.01 o
  -5   0  13        4.10        8.86      9.08 o
  -4   0  13       43.84       41.61      5.86 o
  -3   0  13       43.90       43.00      6.08 o
  -2   0  13      219.62      215.28     12.32 o
  -1   0  13        7.47       10.14      5.21 o
   0   0  13        5.69        6.46      5.64 o
   1   0  13        0.02        8.54      6.02 o
   2   0  13        0.47       -3.82      5.50 o
   3   0  13        0.00        0.76      5.99 o
  -6   1  13        1.43       21.84     13.13 o
  -5   1  13        1.40       10.54      5.09 o
  -4   1  13        0.81       -2.84      6.30 o
  -3   1  13       22.76       15.85     10.21 o
  -2   1  13      139.99      147.31     11.89 o
  -1   1  13        1.24        1.49     19.60 o
   0   1  13       25.21       23.96      5.98 o
   1   1  13       19.23       19.97      7.89 o
   2   1  13        7.28        1.75      6.47 o
   3   1  13        0.61        5.92      6.28 o
  -5   2  13        2.93       -2.18      6.56 o
  -4   2  13       13.98       17.85      5.34 o
  -3   2  13        9.88       13.42      5.44 o
  -2   2  13       12.40       17.20      7.21 o
  -1   2  13       14.16       11.82      7.34 o
   0   2  13        0.14        0.31      4.36 o
   1   2  13       47.08       44.82      6.05 o
   2   2  13        0.38        5.70      6.47 o
   3   2  13        5.31        4.73      6.91 o
  -6   3  13        0.02       -0.16     12.14 o
  -5   3  13       25.07       30.58      7.24 o
  -4   3  13       35.16       16.66     11.07 o
  -3   3  13      100.10      101.02     10.93 o
  -2   3  13       22.11       39.09      8.01 o
  -1   3  13        1.27       -3.78      8.03 o
   0   3  13       15.74        4.98      5.86 o
   1   3  13        0.26       -0.31      5.64 o
   2   3  13        3.55        0.21      9.83 o
  -5   4  13        5.98       -2.74     11.55 o
  -4   4  13       19.45        6.31      5.47 o
  -3   4  13       32.11       27.45      8.33 o
  -2   4  13       12.54       21.52      7.72 o
  -1   4  13        0.72       -7.76      7.80 o
   0   4  13       26.82       59.76     11.02 o
   1   4  13        8.47       18.91      6.27 o
   2   4  13        1.36       -9.89      9.89 o
  -5   5  13        1.48       15.77     12.48 o
  -4   5  13       13.67       15.00      6.06 o
  -3   5  13        8.85        9.14     15.01 o
  -2   5  13       13.51       15.40      7.59 o
  -1   5  13       34.21       37.54      7.48 o
   0   5  13       17.38       18.61      9.71 o
   1   5  13        5.67        0.61      8.10 o
  -4   6  13        7.48       -1.97      7.79 o
  -3   6  13        1.15       28.62     13.07 o
  -2   6  13       23.01       21.40      7.04 o
  -1   6  13        0.40       -6.60      9.00 o
   0   6  13        0.01       -9.48      9.48 o
  -3   7  13        2.21       -5.55      6.90 o
  -2   7  13        4.49       -4.53     10.33 o
  -1   7  13        2.30       -6.68     19.05 o
  -2 -10  14        0.01       -4.60      7.23 o
  -1 -10  14        0.09        7.60      7.81 o
  -3  -9  14        9.02      -12.82     12.82 o
  -2  -9  14        0.22        8.50      6.68 o
  -1  -9  14        0.08       -5.05      8.39 o
   0  -9  14        1.66        6.94     13.74 o
   1  -9  14        1.89       -7.88     15.99 o
  -4  -8  14       13.85        1.16     12.86 o
  -3  -8  14        0.02       -1.41      5.90 o
  -2  -8  14        4.24        0.68      6.67 o
  -1  -8  14        5.63       16.39      9.96 o
   0  -8  14        3.29        2.50      8.76 o
   1  -8  14        1.16        5.33      8.61 o
  -5  -7  14        0.28      -12.70     13.83 o
  -4  -7  14        3.74        1.86      6.95 o
  -3  -7  14        4.15       -2.46     17.38 o
  -2  -7  14        0.00        0.84      5.96 o
  -1  -7  14       22.28       32.16      8.80 o
   0  -7  14        0.66        4.13     10.90 o
   1  -7  14       18.20       17.49      8.92 o
   2  -7  14        0.00       13.68      9.62 o
  -5  -6  14        0.64        0.33      8.47 o
  -4  -6  14        4.12        6.45     13.05 o
  -3  -6  14        1.53       -2.70      5.90 o
  -2  -6  14        3.77        2.41      5.74 o
  -1  -6  14        0.48       -0.66      7.45 o
   0  -6  14       19.77       26.56      8.16 o
   1  -6  14        1.35       -6.76     20.19 o
   2  -6  14       18.11       36.42      8.56 o
  -5  -5  14       10.71       34.11      9.22 o
  -4  -5  14        3.08       16.41      7.67 o
  -3  -5  14        2.44        5.26      7.12 o
  -2  -5  14        0.00       -7.08      7.08 o
  -1  -5  14        0.92       -3.02      7.02 o
   0  -5  14       31.47       39.78      8.52 o
   1  -5  14       22.70       34.90      8.82 o
   2  -5  14        3.96       15.01      9.99 o
  -6  -4  14        4.92       11.63      8.83 o
  -5  -4  14        1.20        7.64      6.24 o
  -4  -4  14        0.48       -1.77      5.80 o
  -3  -4  14        9.55       17.98      9.22 o
  -2  -4  14       35.76       42.84      7.96 o
  -1  -4  14        0.62        3.92      6.84 o
   0  -4  14       16.25        6.02     12.68 o
   1  -4  14       29.00       26.66     17.84 o
   2  -4  14        0.11        9.78      8.47 o
   3  -4  14        1.66        0.68      6.47 o
  -6  -3  14       14.08       11.48     14.97 o
  -5  -3  14        1.25        1.96      7.28 o
  -4  -3  14       16.92       22.76      6.24 o
  -3  -3  14        0.25       -6.16      6.91 o
  -2  -3  14        0.09        4.55      6.27 o
  -1  -3  14       13.64        5.55      5.13 o
   0  -3  14       41.18       29.54      6.01 o
   1  -3  14       34.72       46.29      9.83 o
   2  -3  14        0.08       16.33      6.79 o
   3  -3  14        3.79        7.94      7.29 o
  -6  -2  14        8.27       15.60     13.91 o
  -5  -2  14        1.78       -0.52     13.17 o
  -4  -2  14        0.76        4.16     21.28 o
  -3  -2  14        4.06        9.18      7.98 o
  -2  -2  14        1.64        0.95      6.71 o
  -1  -2  14        0.33        5.91     10.79 o
   0  -2  14        2.55       -3.92     11.92 o
   1  -2  14        9.65        8.83      5.68 o
   2  -2  14        0.00        0.94      5.49 o
   3  -2  14        2.48       13.19      8.10 o
  -6  -1  14        4.99       -4.87     13.95 o
  -5  -1  14        6.16        8.14      7.28 o
  -4  -1  14        1.50       -3.98      7.19 o
  -3  -1  14       35.33       50.09      6.59 o
  -2  -1  14        0.88       -5.06      5.29 o
  -1  -1  14        2.97        4.48     10.57 o
   0  -1  14        0.83       10.28      6.71 o
   1  -1  14        0.30       16.58      8.38 o
   2  -1  14        0.16       -3.51      5.86 o
  -6   0  14        1.13        7.03     14.13 o
  -5   0  14       10.98       17.22     12.96 o
  -4   0  14        0.12       -4.01      5.22 o
  -3   0  14        6.87       15.75      5.80 o
  -2   0  14       63.64       64.43      8.70 o
  -1   0  14        1.40       -2.73      8.29 o
   0   0  14        0.06       -5.41      5.41 o
   1   0  14        1.51        8.31      6.19 o
   2   0  14        1.66        6.41      5.75 o
  -6   1  14        0.89      -12.76     14.38 o
  -5   1  14        2.08       11.88      7.36 o
  -4   1  14        1.69       -6.79     10.82 o
  -3   1  14        0.52       -4.33      5.90 o
  -2   1  14       18.02       11.93      7.35 o
  -1   1  14       11.87        6.43      5.83 o
   0   1  14       11.62        4.00      5.34 o
   1   1  14        0.08       -2.29      5.69 o
   2   1  14        0.00       -1.92      6.34 o
  -5   2  14        6.79       11.79      8.10 o
  -4   2  14       12.00        5.58      7.60 o
  -3   2  14        0.51       -5.80      5.80 o
  -2   2  14       15.23       28.10      8.05 o
  -1   2  14        0.38       -5.96      7.70 o
   0   2  14        0.59        0.87      7.12 o
   1   2  14        8.27       13.54      7.51 o
   2   2  14        5.22       13.87      7.54 o
  -5   3  14        4.61        5.08      8.60 o
  -4   3  14        2.55       -6.32      6.65 o
  -3   3  14       69.28       73.53      8.14 o
  -2   3  14       17.11       26.16      8.28 o
  -1   3  14        0.49       -4.61      8.10 o
   0   3  14        0.57       -1.68      7.82 o
   1   3  14        6.49        3.21      6.80 o
  -5   4  14        3.20        0.64     11.22 o
  -4   4  14        6.93       15.85     17.86 o
  -3   4  14       15.66       15.51     14.16 o
  -2   4  14       10.62       12.60     12.08 o
  -1   4  14        1.07       16.67      8.41 o
   0   4  14        5.69       11.93      5.86 o
   1   4  14        3.72        8.03      6.36 o
  -4   5  14        0.00        1.66      7.00 o
  -3   5  14        3.42        3.89      6.84 o
  -2   5  14       23.47       10.00     19.29 o
  -1   5  14        7.81       -0.85      9.55 o
   0   5  14       10.88        3.13      6.35 o
  -2   6  14       12.96       16.81      7.84 o
  -3  -8  15        7.02       30.88     13.03 o
  -2  -8  15        0.20        3.08      7.43 o
  -1  -8  15       18.33       16.23      9.96 o
   0  -8  15        1.00        0.58      9.06 o
  -4  -7  15        0.39        3.63      7.18 o
  -3  -7  15       11.21       -4.20      6.81 o
  -2  -7  15       27.37       30.47      7.29 o
  -1  -7  15        0.25        0.63     17.38 o
   0  -7  15        2.01       -5.89      7.30 o
   1  -7  15        0.00       -3.82     11.15 o
  -4  -6  15        1.62       -4.56      6.40 o
  -3  -6  15        8.70       -2.29      8.04 o
  -2  -6  15       31.55       44.05      8.43 o
  -1  -6  15        0.00       -7.42      7.42 o
   0  -6  15       39.48       33.26      9.89 o
   1  -6  15       20.83       15.07      9.25 o
  -5  -5  15        2.74       10.38      7.39 o
  -4  -5  15        6.74        5.60      6.71 o
  -3  -5  15       10.50        7.78      6.25 o
  -2  -5  15        7.38        1.40      7.62 o
  -1  -5  15        6.73        7.65     19.51 o
   0  -5  15       43.61       57.01     10.19 o
   1  -5  15       11.65       -2.40     11.94 o
  -5  -4  15        8.97        2.34      6.92 o
  -4  -4  15        3.03       -2.68      6.62 o
  -3  -4  15        8.73       16.03      7.03 o
  -2  -4  15        2.34       10.03      6.32 o
  -1  -4  15       15.86        9.65      8.08 o
   0  -4  15       43.27       55.75      9.75 o
   1  -4  15        2.41       -6.80      8.94 o
   2  -4  15        0.42        4.80     12.44 o
  -5  -3  15       34.28       28.62      7.61 o
  -4  -3  15        2.10       -1.76      6.58 o
  -3  -3  15        3.25       12.93      6.52 o
  -2  -3  15        2.15        1.07      6.75 o
  -1  -3  15        0.72       -0.47      7.04 o
   0  -3  15        9.41        2.55      7.47 o
   1  -3  15        1.94       10.48      8.35 o
   2  -3  15        3.02        6.70     16.11 o
  -5  -2  15        0.45       -0.13      9.37 o
  -4  -2  15        0.31       -0.93      6.77 o
  -3  -2  15        0.30        9.71      6.30 o
  -2  -2  15        0.17       14.23      6.35 o
  -1  -2  15        1.62       -1.60      8.09 o
   0  -2  15        0.01        1.95      5.78 o
   1  -2  15        3.65        7.61      6.52 o
   2  -2  15        2.20       -1.30      8.48 o
  -5  -1  15        1.66       12.71     12.66 o
  -4  -1  15        5.14       -3.54     14.58 o
  -3  -1  15        0.04        2.08      6.03 o
  -2  -1  15       28.68       22.35      5.89 o
  -1  -1  15        2.27       -4.35      9.04 o
   0  -1  15        1.49       -0.90      6.57 o
   1  -1  15        1.69        5.01      8.95 o
  -5   0  15        4.86       -4.08     12.22 o
  -4   0  15        0.38       -0.42      6.62 o
  -3   0  15        7.54        9.87      6.01 o
  -2   0  15        6.97       12.49      6.43 o
  -1   0  15       30.81       49.75      8.46 o
   0   0  15        1.88       -6.33      9.42 o
   1   0  15        2.55        2.66      7.27 o
  -5   1  15        8.67       18.31     12.86 o
  -4   1  15        3.52        5.33      5.90 o
  -3   1  15        3.03        5.97      6.34 o
  -2   1  15        3.69       -7.79      8.21 o
  -1   1  15        0.05       -4.71      5.97 o
   0   1  15        2.18       -0.04      6.95 o
   1   1  15        6.79       10.80      6.40 o
  -5   2  15        1.35       -7.37     13.57 o
  -4   2  15        0.22       -8.19      8.19 o
  -3   2  15       40.91       44.79      7.52 o
  -2   2  15        6.39        9.31     12.43 o
  -1   2  15        0.53       -6.91      6.91 o
   0   2  15        0.22        6.95      7.31 o
   1   2  15        0.00       -1.31      9.19 o
  -4   3  15       22.44       17.80     10.15 o
  -3   3  15        1.55       -6.24      7.27 o
  -2   3  15        0.89       -1.14      8.13 o
  -1   3  15        4.87        1.53      9.21 o
   0   3  15        2.13        8.08      7.52 o
  -3   4  15       36.79       34.33      9.25 o
  -2   4  15        6.03       -4.66      9.55 o
  -1   4  15        0.44       -9.92      9.92 o
  -2  -7  16        0.00       -3.06      6.74 o
  -1  -7  16        0.15       -7.29      8.62 o
  -3  -6  16        2.69       -7.32      7.32 o
  -2  -6  16       18.66       29.22      8.15 o
  -1  -6  16       12.36       16.81     12.46 o
   0  -6  16       26.93       38.42     17.03 o
  -4  -5  16        2.69       11.67      6.86 o
  -3  -5  16        6.80       18.68      8.71 o
  -2  -5  16       27.47       38.36     10.14 o
  -1  -5  16       16.34        0.61     20.66 o
   0  -5  16        1.24       -7.29      9.40 o
  -4  -4  16        2.44       10.37      9.83 o
  -3  -4  16        0.04        8.46      7.84 o
  -2  -4  16        0.09        8.92      8.74 o
  -1  -4  16        2.03        3.67     11.14 o
   0  -4  16       13.81       10.86     13.96 o
  -4  -3  16        0.11       -7.31      7.31 o
  -3  -3  16       18.14       33.12      8.80 o
  -2  -3  16        1.91        7.26      8.40 o
  -1  -3  16        1.79       10.12      8.79 o
   0  -3  16        1.74        9.76      9.65 o
  -4  -2  16        0.21        5.37     11.21 o
  -3  -2  16        7.74       14.48      6.50 o
  -2  -2  16        1.59        5.02      7.00 o
  -1  -2  16        8.21        6.03      6.90 o
   0  -2  16        0.20        8.49      9.44 o
  -4  -1  16        4.64        1.70     12.61 o
  -3  -1  16       21.23       25.62      7.02 o
  -2  -1  16       13.99       12.33      7.27 o
  -1  -1  16        1.66       -3.24      7.44 o
   0  -1  16       35.40       53.76     15.31 o
  -4   0  16        0.89       -8.35      8.35 o
  -3   0  16        0.38        4.27      7.17 o
  -2   0  16        1.81        0.10      7.86 o
  -1   0  16        0.01        2.22      7.33 o
   0   0  16        0.03        7.07      6.96 o
  -4   1  16        1.53       15.22      7.46 o
  -3   1  16        0.02       -0.90      6.55 o
  -2   1  16        0.13       -7.79      7.79 o
  -1   1  16        0.35        4.23     10.69 o
  -3   2  16        2.73        1.15      8.84 o
  -2   2  16        0.00        2.64      8.80 o
  -1   2  16        1.69       -3.44     12.76 o
 
